# Supplementary material for: Increasing genomic diversity and evidence of constrained lifestyle evolution due to insertion sequences in Aeromonas salmonicida
Source: BMC Genomics. 2016 Jan 12;17:44. doi: 10.1186/s12864-016-2381-3 (PMC4709979; doi:10.1186/s12864-016-2381-3)
Supplement: Additional file 2: — List of the coding sequences (CDSs) being in the core genomes of the 43 aeromonad strains studied. (XLSX 98 kb) [file 12864_2016_2381_MOESM2_ESM.xlsx]

## Sheet: 40%
Additional file 2. List of the coding sequences (CDSs) being in the core genomes (40% similarity) of the 43 aeromonad strains studied (see Table S1)
Locus tag	Gene	Product
AHA_0001	dnaA-1	chromosomal replication initiator protein DnaA
AHA_0002	dnaN	DNA polymerase III, beta subunit
AHA_0004	gyrB	DNA gyrase, B subunit
AHA_0007	Unknown_3	16 kDa heat shock protein A
AHA_0008	Unknown_4	16 kDa heat shock protein A
AHA_0009	Unknown_5	valine--pyruvate aminotransferase
AHA_0019	gor	glutathione-disulfide reductase
AHA_0035	Unknown_22	hydrolase, Cof family
AHA_0038	Unknown_25	tRNA guanosine-2'-O-methyltransferase
AHA_0039	Unknown_26	guanosine-3',5'-bis(diphosphate) 3'-pyrophosphohydrolase ((ppGpp)ase)
AHA_0040	rpoZ	DNA-directed RNA polymerase, omega subunit
AHA_0042	Unknown_28	lipopolysaccharide heptosyltransferase
AHA_0043	kdkA	3-deoxy-D-manno-octulosonic acid kinase
AHA_0044	Unknown_29	sensory box/GGDEF family protein, putative
AHA_0045	Unknown_30	hypothetical membrane protein YigM
AHA_0046	Unknown_31	hypothetical protein
AHA_0047	Unknown_32	hypothetical protein
AHA_0048	Unknown_33	putative membrane protein
AHA_0050	Unknown_34	transcriptional regulator, LysR family
AHA_0074	Unknown_54	vitamin B12 transporter BtuB
AHA_0075	murI	glutamate racemase
AHA_0076	Unknown_55	RNA-binding protein
AHA_0084	Unknown_56	ubiquinone/menaquinone biosynthesis methyltransferase UbiE
AHA_0085	Unknown_57	conserved hypothetical protein
AHA_0086	ubiB	2-polyprenylphenol 6-hydroxylase
AHA_0087	tatA	twin arginine-targeting protein translocase TatA
AHA_0089	tatC	twin arginine-targeting protein translocase TatC
AHA_0090	Unknown_58	deoxyribonuclease TatD
AHA_0091	hemB	delta-aminolevulinic acid dehydratase
AHA_0092	prlC	oligopeptidase A
AHA_0094	Unknown_60	conserved hypothetical protein
AHA_0097	Unknown_63	ATP-dependent RNA helicase RhlB
AHA_0098	trx	thioredoxin
AHA_0101	Unknown_65	3-octaprenyl-4-hydroxybenzoate carboxy-lyase
AHA_0102	Unknown_66	NAD(P)H-flavin reductase (FMN reductase)
AHA_0103	Unknown_67	conserved hypothetical protein
AHA_0105	Unknown_69	GlpG protein
AHA_0106	Unknown_70	thiosulfate sulfurtransferase GlpE
AHA_0110	Unknown_74	high-affinity branched-chain amino acid ABC transporter, ATP-binding protein LivG
AHA_0111	Unknown_75	high-affinity branched-chain amino acid ABC transporter, permease protein LivM
AHA_0112	Unknown_76	high-affinity branched-chain amino acid transport system permeaseprotein LivH
AHA_0113	Unknown_77	Leu/Ile/Val-binding protein
AHA_0123	Unknown_85	Low affinity tryptophan permease
AHA_0127	glyS	glycyl-tRNA synthetase, beta subunit
AHA_0128	glyQ	glycyl-tRNA synthetase, alpha subunit
AHA_0131	Unknown_91	inner membrane lipoprotein YiaD
AHA_0132	Unknown_92	endoribonuclease L-PSP
AHA_0133	Unknown_93	conserved hypothetical protein
AHA_0135	Unknown_95	ABC-type sugar transport system, periplasmic component
AHA_0136	Unknown_96	signal transduction histidine kinase
AHA_0137	Unknown_97	GltR
AHA_0138	fadA	acetyl-CoA C-acyltransferase FadA
AHA_0139	fadB	fatty oxidation complex, alpha subunit FadB
AHA_0143	trkH	Trk system potassium uptake protein TrkH
AHA_0144	Unknown_100	protoporphyrinogen oxidase
AHA_0149	Unknown_101	acyl-CoA synthetase
AHA_0151	ilvY	transcriptional regulator IlvY
AHA_0153	ilvC	ketol-acid reductoisomerase
AHA_0154	pgi	glucose-6-phosphate isomerase
AHA_0156	Unknown_105	small-conductance mechanosensitive channel
AHA_0157	Unknown_106	transcriptional regulator, TetR family
AHA_0159	coaBC	phosphopantothenoylcysteine decarboxylase/phosphopantothenate--cysteine ligase
AHA_0160	radC	DNA repair protein RadC
AHA_0161	rpmB	ribosomal protein L28
AHA_0162	rpmG	ribosomal protein L33
AHA_0163	Unknown_108	conserved hypothetical protein
AHA_0164	mutM	formamidopyrimidine-DNA glycosylase
AHA_0166	coaD	pantetheine-phosphate adenylyltransferase
AHA_0167	Unknown_110	heptosyltransferase
AHA_0168	Unknown_111	glycosyl transferase, group 2 family protein
AHA_0169	rfaF	lipopolysaccharide heptosyltransferase II
AHA_0174	Unknown_115	HTH-type transcriptional regulator GntR
AHA_0177	Unknown_118	conserved hypothetical protein
AHA_0180	Unknown_120	chorismate--pyruvate lyase
AHA_0181	ubiA	4-hydroxybenzoate polyprenyl transferase
AHA_0183	lexA	LexA repressor
AHA_0188	Unknown_125	RNA methyltransferase, TrmH family, group 2
AHA_0189	cpxA	sensor histidine kinase CpxA
AHA_0190	cpxR	transcriptional regulatory protein CpxR
AHA_0191	fieF	cation-efflux pump FieF
AHA_0192	cysE	serine O-acetyltransferase
AHA_0193	Unknown_126	conserved hypothetical protein
AHA_0195	Unknown_128	sigma cross-reacting protein 27A
AHA_0197	Unknown_129	carbonic anhydrase, family 3
AHA_0208	Unknown_134	methionyl-tRNA synthetase
AHA_0214	Unknown_140	alcohol dehydrogenase class III
AHA_0216	Unknown_142	putative transport system permease abc transporter protein
AHA_0217	Unknown_143	putative transport system permease abc transporter protein
AHA_0218	Unknown_144	ABC transporter, nucleotide binding/ATPase protein (sugar/ribonucleotide)
AHA_0220	uvrD	DNA helicase II
AHA_0232	Unknown_157	LysR family transcriptional regulator
AHA_0233	Unknown_158	transcriptional regulatory protein
AHA_0240	Unknown_164	transcriptional regulator, AraC/XylS family
AHA_0241	rarD-1	RarD protein
AHA_0243	Unknown_166	putative aldehyde dehydrogenase
AHA_0244	Unknown_167	DNA-binding protein
AHA_0245	Unknown_168	omega-amino acid--pyruvate aminotransferase
AHA_0249	Unknown_170	carbohydrate kinase, PfkB family
AHA_0250	Unknown_171	Rrf2 family protein
AHA_0253	Unknown_174	DNA recombination protein RmuC
AHA_0254	Unknown_175	TrkH
AHA_0255	trkA	Trk system potassium uptake protein TrkA
AHA_0256	sun	ribosomal RNA small subunit methyltransferase B
AHA_0257	fmt	methionyl-tRNA formyltransferase
AHA_0258	def-1	peptide deformylase
AHA_0259	Unknown_176	LysM domain protein
AHA_0260	dprA	DNA protecting protein DprA
AHA_0261	Unknown_177	conserved hypothetical protein
AHA_0263	purE-2	phosphoribosylaminoimidazole carboxylase, catalytic subunit
AHA_0264	Unknown_179	Sua5/YciO/YrdC family protein
AHA_0265	hemF	coproporphyrinogen III oxidase, aerobic
AHA_0268	Unknown_181	GTP-binding protein YihA
AHA_0269	Unknown_182	cytochrome c4
AHA_0271	Unknown_184	conserved hypothetical protein
AHA_0272	hemN	oxygen-independent coproporphyrinogen III oxidase
AHA_0273	add-1	adenosine deaminase
AHA_0274	ntrC	nitrogen regulation protein NR(I)
AHA_0275	glnL	nitrogen regulation protein NR(II)
AHA_0277	glnA	glutamine synthetase, type I
AHA_0278	typA	GTP-binding protein TypA
AHA_0279	Unknown_186	YihY family protein
AHA_0282	Unknown_188	acetyltransferase
AHA_0284	recG	ATP-dependent DNA helicase RecG
AHA_0285	pssA	CDP-diacylglycerol--serine O-phosphatidyltransferase
AHA_0290	Unknown_191	HTH-type transcriptional regulator GntR
AHA_0292	yibP	nonpeptidase homolog, peptidase M23B family
AHA_0293	gpmI	2,3-bisphosphoglycerate-independent phosphoglycerate mutase
AHA_0294	Unknown_193	rhodanese domain protein
AHA_0295	secB	protein-export chaperone SecB
AHA_0296	Unknown_194	glycerol-3-phosphate dehydrogenase [NAD(P)+] (NAD(P)H-dependent glycerol-3-phosphate dehydrogenase)
AHA_0297	gntY	protein GntY
AHA_0299	bioH	putative pimeloyl-BioC--CoA transferase BioH
AHA_0300	Unknown_196	flagellar hook protein FlgE
AHA_0304	greB	transcription elongation factor GreB
AHA_0306	envZ	osmolarity sensor protein EnvZ
AHA_0307	Unknown_201	transporter, drug/metabolite exporter family
AHA_0308	rpsJ	ribosomal protein S10
AHA_0309	rplC	ribosomal protein L3
AHA_0310	rplD	ribosomal protein L4/L1 family
AHA_0311	rplW	ribosomal protein L23
AHA_0312	rplB	ribosomal protein L2
AHA_0313	rpsS	ribosomal protein S19
AHA_0314	rplV	ribosomal protein L22
AHA_0315	rpsC	ribosomal protein S3
AHA_0316	rplP	ribosomal protein L16
AHA_0317	rpmC	ribosomal protein L29
AHA_0318	rpsQ	ribosomal protein S17
AHA_0319	rplN	ribosomal protein L14
AHA_0320	rplX	ribosomal protein L24
AHA_0321	Unknown_202	50S ribosomal protein L5
AHA_0322	Unknown_203	30S ribosomal protein S14
AHA_0323	rpsH	ribosomal protein S8
AHA_0324	Unknown_204	50S ribosomal protein L6
AHA_0325	rplR	ribosomal protein L18
AHA_0326	rpsE	ribosomal protein S5
AHA_0327	rpmD	ribosomal protein L30
AHA_0328	rplO	ribosomal protein L15
AHA_0329	secY	preprotein translocase, SecY subunit
AHA_0330	rpsM	ribosomal protein S13p/S18e
AHA_0331	rpsK	ribosomal protein S11
AHA_0332	rpsD	ribosomal protein S4
AHA_0333	rpoA	DNA-directed RNA polymerase, alpha subunit
AHA_0334	rplQ	ribosomal protein L17
AHA_0340	Unknown_205	hypothetical protein
AHA_0341	Unknown_206	SirB family protein
AHA_0342	kefB	glutathione-regulated potassium-efflux system protein KefB
AHA_0346	Unknown_210	hypothetical protein
AHA_0347	Unknown_211	conserved hypothetical protein
AHA_0348	Unknown_212	protease II
AHA_0349	Unknown_213	trap transporter solute receptor, taxi family
AHA_0353	Unknown_217	membrane protein, putative
AHA_0358	Unknown_222	proton/glutamate symporter
AHA_0360	Unknown_224	membrane protein, putative
AHA_0361	Unknown_225	HTH-type transcriptional regulator YidZ
AHA_0362	Unknown_226	conserved domain protein
AHA_0363	Unknown_227	conserved hypothetical protein
AHA_0367	Unknown_231	transcriptional regulator, TetR family
AHA_0368	Unknown_232	ATPase of the AAA+ class
AHA_0369	Unknown_233	conserved hypothetical protein
AHA_0372	ftsE	cell division ATP-binding protein FtsE
AHA_0373	Unknown_236	cell division membrane protein
AHA_0374	rpoH	alternative sigma factor RpoH
AHA_0375	Unknown_237	carbonic anhydrase
AHA_0383	Unknown_240	msha biogenesis protein mshh
AHA_0385	Unknown_242	hypothetical msha biogenesis protein mshi
AHA_0388	Unknown_245	msha biogenesis protein mshj
AHA_0390	Unknown_247	general secretion pathway protein A
AHA_0395	Unknown_252	msha pilin protein mshb
AHA_0400	mreB	rod shape-determining protein MreB
AHA_0402	mreD	rod shape-determining protein MreD
AHA_0403	maf-1	septum formation protein Maf
AHA_0404	Unknown_256	ribonuclease G
AHA_0405	Unknown_257	conserved hypothetical protein
AHA_0407	Unknown_259	hydrolase, carbon-nitrogen family
AHA_0409	Unknown_260	transcriptional regulator, RpiR family
AHA_0411	Unknown_262	outer membrane protein
AHA_0418	Unknown_268	domain of unknown function DUF71
AHA_0430	Unknown_280	hypothetical protein
AHA_0431	Unknown_281	NhaP-type Na+/H+ and K+/H+ antiporters
AHA_0432	metH	methionine synthase
AHA_0433	Unknown_282	ribosomal protein S6 modification protein
AHA_0434	brnQ-1	branched-chain amino acid transport system II carrier protein
AHA_0441	thiF	thiazole biosynthesis adenylyltransferase ThiF
AHA_0456	Unknown_301	acetyltransferase
AHA_0463	Unknown_307	hypothetical outer membrane protein
AHA_0464	glpX	fructose-1,6-bisphosphatase, class II
AHA_0465	Unknown_308	proteinase inhibitor
AHA_0466	Unknown_309	HemY protein
AHA_0467	Unknown_310	putative uroporphyrin-III C-methyltransferase
AHA_0468	hemD	uroporphyrinogen-III synthase
AHA_0469	hemC	porphobilinogen deaminase
AHA_0470	cyaA	adenylate cyclase, class I
AHA_0472	Unknown_312	protein CyaY
AHA_0473	lysA	diaminopimelate decarboxylase
AHA_0474	dapF	diaminopimelate epimerase
AHA_0475	Unknown_313	protein of unknown function
AHA_0476	xerC	tyrosine recombinase XerC
AHA_0477	Unknown_314	HAD-superfamily hydrolase, subfamily IA, variant 1 family protein
AHA_0481	Unknown_318	glutamine amidotransferase, class I
AHA_0482	Unknown_319	phosphatase YidA
AHA_0483	Unknown_320	conserved hypothetical protein
AHA_0487	Unknown_324	competence/damage-inducible protein CinA
AHA_0489	metA	homoserine O-succinyltransferase
AHA_0491	Unknown_327	transcriptional regulator, AsnC family
AHA_0498	Unknown_334	Pab N-terminal acetyltransferase
AHA_0500	Unknown_336	NADP-dependent l-serine/l-allo-threonine dehydrogenase ydfg
AHA_0504	Unknown_340	NADH-dependent iron-containing alcohol dehydrogenase
AHA_0506	Unknown_342	O-acetylhomoserine sulfhydrylase MetY
AHA_0529	menB	naphthoate synthase
AHA_0531	menD	2-succinyl-6-hydroxy-2, 4-cyclohexadiene-1-carboxylate synthase/2-oxoglutarate decarboxylase
AHA_0532	menF	menaquinone-specific isochorismate synthase
AHA_0533	menA	1,4-dihydroxy-2-naphthoate octaprenyltransferase
AHA_0539	Unknown_369	nucleoside permease NupC
AHA_0541	Unknown_371	cytochrome B
AHA_0544	Unknown_374	transporter, CorA-like family
AHA_0545	Unknown_375	conserved hypothetical protein
AHA_0546	Unknown_376	conserved hypothetical protein
AHA_0557	ahyR	transcriptional activator protein AhyR
AHA_0560	Unknown_387	surface antigen family protein
AHA_0561	Unknown_388	acetyltransferase, GNAT family
AHA_0563	Unknown_390	aminopeptidase P
AHA_0564	Unknown_391	transcriptional regulator, GntR family
AHA_0566	hslO	33 kDa chaperonin HslO
AHA_0569	gspD	general secretion pathway protein D
AHA_0570	gspE	general secretory pathway protein E
AHA_0571	gspF	general secretion pathway protein F
AHA_0572	gspG	general secretion pathway protein G
AHA_0573	gspH	general secretion pathway protein H
AHA_0574	gspI	general secretion pathway protein I
AHA_0575	gspJ	general secretion pathway protein J
AHA_0576	gspK	general secretion pathway protein K
AHA_0577	gspL	general secretion pathway protein L
AHA_0578	gspM	general secretion pathway protein M
AHA_0585	Unknown_396	serine transporter
AHA_0588	metJ	met repressor
AHA_0590	Unknown_399	bifunctional aspartokinase/homoserine dehydrogenase II (akii-hdii)
AHA_0591	ppc	phosphoenolpyruvate carboxylase
AHA_0593	argC	N-acetyl-gamma-glutamyl-phosphate reductase
AHA_0594	argB	acetylglutamate kinase
AHA_0595	argF-1	ornithine carbamoyltransferase
AHA_0596	argG	argininosuccinate synthase
AHA_0597	argH	argininosuccinate lyase
AHA_0602	Unknown_404	maltose O-acetyltransferase
AHA_0609	Unknown_408	HTH-type transcriptional regulator cbl
AHA_0618	Unknown_417	ErfK/YbiS/YcfS/YnhG family protein
AHA_0623	Unknown_422	transcriptional regulator, LysR family
AHA_0624	Unknown_423	aromatic-amino-acid aminotransferase
AHA_0630	Unknown_429	thiol peroxidase
AHA_0632	Unknown_431	ATP-dependent RNA helicase, dead box family
AHA_0636	Unknown_435	aerotaxis receptor Aer
AHA_0639	Unknown_438	conserved hypothetical protein
AHA_0647	Unknown_446	methylated-DNA--protein-cysteine methyltransferase
AHA_0649	Unknown_448	nitrogen regulatory protein P-II
AHA_0653	Unknown_451	TyrA protein
AHA_0654	argR	arginine repressor
AHA_0655	Unknown_452	arginine ABC transporter, ATP-binding protein
AHA_0656	Unknown_453	arginine ABC transporter, periplasmic arginine-binding protein ArtI
AHA_0657	Unknown_454	arginine ABC transporter, permease protein ArtQ
AHA_0658	Unknown_455	arginine ABC transporter, permease protein ArtM
AHA_0659	mdh	malate dehydrogenase, NAD-dependent
AHA_0661	Unknown_457	flavohemoprotein
AHA_0662	Unknown_458	Rrf2 family protein
AHA_0663	Unknown_459	putative transporter
AHA_0664	Unknown_460	putative cytochrome C assembly protein
AHA_0666	rpsP	ribosomal protein S16
AHA_0667	rimM	16S rRNA processing protein RimM
AHA_0668	trmD	tRNA (guanine-N1)-methyltransferase
AHA_0669	rplS	ribosomal protein L19
AHA_0670	Unknown_461	1,4-alpha-glucan branching enzyme
AHA_0671	mutH	DNA mismatch repair endonuclease MutH
AHA_0672	Unknown_462	hydrolase, NUDIX family
AHA_0673	ptsI-1	phosphoenolpyruvate-protein phosphotransferase
AHA_0674	lgt	prolipoprotein diacylglyceryl transferase
AHA_0676	nhaA	Na+/H+ antiporter NhaA
AHA_0678	Unknown_463	nodulation protein NolR
AHA_0679	rpsT	ribosomal protein S20
AHA_0680	mviN	integral membrane protein MviN
AHA_0681	ribF	riboflavin biosynthesis protein RibF
AHA_0682	ileS	isoleucyl-tRNA synthetase
AHA_0683	lspA	signal peptidase II
AHA_0684	fkpB	FKBP-type peptidyl-prolyl cis-trans isomerase FkpB
AHA_0685	ispH	4-hydroxy-3-methylbut-2-enyl diphosphate reductase
AHA_0691	Unknown_468	type IV pilin
AHA_0697	Unknown_474	glutamine-dependent NAD(+) synthetase (NAD(+) synthase[glutamine-hydrolyzing])
AHA_0698	glnB	nitrogen regulatory protein P-II 1
AHA_0699	Unknown_475	transcriptional regulatory protein
AHA_0700	luxS	S-Ribosylhomocysteinase (LuxS)
AHA_0701	Unknown_476	GGDEF family protein
AHA_0702	rnr	ribonuclease R
AHA_0703	Unknown_477	RNA methyltransferase, TrmH family, group 3
AHA_0704	Unknown_478	cAMP-binding proteins - catabolite gene activator and regulatory subunit of cAMP-dependent protein kinase
AHA_0705	Unknown_479	acetyltransferase, GNAT family
AHA_0706	Unknown_480	transporter, drug/metabolite exporter family
AHA_0709	mntH	manganese transport protein MntH
AHA_0710	rpsF	ribosomal protein S6
AHA_0711	rpsR	ribosomal protein S18
AHA_0712	rplI	ribosomal protein L9
AHA_0713	Unknown_483	ferredoxin--NADP reductase
AHA_0716	Unknown_486	hypothetical protein
AHA_0717	Unknown_487	quinone oxidoreductase
AHA_0718	Unknown_488	conserved hypothetical protein
AHA_0719	Unknown_489	peptidase, M16B family
AHA_0720	gshA	glutamate--cysteine ligase
AHA_0724	rimI	ribosomal-protein-alanine acetyltransferase
AHA_0730	prfC	peptide chain release factor 3
AHA_0734	Unknown_501	transcriptional regulator, MarR family
AHA_0735	xenB	xenobiotic reductase B
AHA_0736	Unknown_502	transcriptional regulator, TetR family
AHA_0737	Unknown_503	transcriptional regulator, LysR family
AHA_0738	Unknown_504	agmatine deiminase
AHA_0739	Unknown_505	putative amidase
AHA_0742	Unknown_508	putative ATP-dependent RNA helicase RhlE
AHA_0743	Unknown_509	regulatory protein, LysR:LysR, substrate-binding
AHA_0759	Unknown_520	transcriptional regulatory protein CpxR
AHA_0763	Unknown_524	ABC transporter
AHA_0776	Unknown_537	bifunctional PutA protein: proline dehydrogenase/delta-1-pyrroline-5-carboxylate dehydrogenase
AHA_0778	hemE	uroporphyrinogen decarboxylase
AHA_0779	Unknown_539	ROK family protein
AHA_0780	epd	D-erythrose-4-phosphate dehydrogenase
AHA_0781	pgk	phosphoglycerate kinase
AHA_0782	fbaA	fructose-bisphosphate aldolase, class II
AHA_0783	Unknown_540	oxidoreductase
AHA_0784	Unknown_541	hypothetical protein
AHA_0785	dsbD	thiol:disulfide interchange protein DsbD
AHA_0788	Unknown_543	transmembrane pair
AHA_0790	Unknown_545	chain A, Ygfz Protein
AHA_0791	Unknown_546	TPR repeat protein
AHA_0793	nadB	L-aspartate oxidase
AHA_0794	Unknown_548	RNA polymerase sigma-E factor
AHA_0795	rseA	sigma-E factor negative regulatory protein
AHA_0796	rseB	sigma-E factor regulatory protein RseB
AHA_0798	lepA	GTP-binding protein LepA
AHA_0799	lepB	signal peptidase I
AHA_0800	rnc	ribonuclease III
AHA_0801	era	GTP-binding protein Era
AHA_0802	recO	DNA repair protein RecO
AHA_0803	pdxJ	pyridoxal phosphate biosynthetic protein PdxJ
AHA_0813	Unknown_557	glucitol operon repressor
AHA_0815	Unknown_559	conserved hypothetical protein
AHA_0817	rumA-1	23S rRNA (uracil-5-)-methyltransferase RumA
AHA_0818	Unknown_561	GTP pyrophosphokinase (ATP:GTP 3'-pyrophosphotransferase)(ppGpp synthetase I) ((p)ppGpp synthetase)
AHA_0819	Unknown_562	MazG family protein
AHA_0820	pyrG	CTP synthase
AHA_0821	eno	phosphopyruvate hydratase
AHA_0823	ispD	2-C-methyl-D-erythritol 4-phosphate cytidylyltransferase
AHA_0824	ispF	2C-methyl-D-erythritol 2,4-cyclodiphosphate synthase
AHA_0825	truD	tRNA pseudouridine synthase D
AHA_0826	surE	acid phosphatase SurE
AHA_0827	pcm	protein-L-isoaspartate(D-aspartate) O-methyltransferase
AHA_0828	Unknown_564	putative membrane protein
AHA_0830	rpoS	RNA polymerase sigma factor RpoS
AHA_0832	rpsU	ribosomal protein S21
AHA_0833	Unknown_565	GatB/YqeY domain protein
AHA_0839	Unknown_569	conserved hypothetical protein
AHA_0842	zntR	Zn(II)-responsive transcriptional regulator
AHA_0849	Unknown_575	ribosomal-protein-alanine acetyltransferase
AHA_0850	Unknown_576	ribosomal-protein-serine acetyltransferase
AHA_0852	Unknown_578	transcriptional regulator, LysR family
AHA_0856	aspA	aspartate ammonia-lyase
AHA_0859	groS	chaperonin GroS
AHA_0860	groL	chaperonin GroEL
AHA_0863	Unknown_586	ribosomal large subunit pseudouridine synthase A
AHA_0864	Unknown_587	RNA polymerase associated protein RapA
AHA_0872	Unknown_591	PhoH family protein
AHA_0873	Unknown_592	hypothetical protein
AHA_0876	thiB	thiamin/thiamin pyrophosphate ABC transporter, periplasmic thiamin/thiamin pyrophospate-binding protein
AHA_0879	leuD	3-isopropylmalate dehydratase, small subunit
AHA_0880	leuC	3-isopropylmalate dehydratase, large subunit
AHA_0882	leuA-1	2-isopropylmalate synthase
AHA_0885	Unknown_597	glycosyl transferase
AHA_0886	Unknown_598	conserved hypothetical protein
AHA_0887	ilvB-1	acetolactate synthase, large subunit, biosynthetic type
AHA_0891	ackA-1	acetate kinase
AHA_0893	Unknown_602	YfbU domain protein
AHA_0894	Unknown_603	putative peroxiredoxin bcp
AHA_0896	dapA-1	dihydrodipicolinate synthase
AHA_0897	Unknown_605	NlpB/DapX lipoprotein
AHA_0898	purC	phosphoribosylaminoimidazole-succinocarboxamide synthase
AHA_0902	Unknown_609	HIT family hydrolase
AHA_0903	Unknown_610	conserved hypothetical protein
AHA_0904	Unknown_611	conserved hypothetical protein
AHA_0912	rfaH	transcriptional activator RfaH
AHA_0913	metQ	D-methionine ABC transporter, periplasmic D-methionine-binding lipoprotein
AHA_0914	metI	D-methionine ABC transporter, permease protein
AHA_0915	metN	D-methionine ABC transporter, ATP-binding protein
AHA_0917	Unknown_620	polyphosphate glucokinase
AHA_0920	Unknown_623	conserved hypothetical protein
AHA_0922	mutL	DNA mismatch repair protein MutL
AHA_0923	miaA	tRNA delta(2)-isopentenylpyrophosphate transferase
AHA_0924	hfq	RNA chaperone Hfq
AHA_0925	Unknown_625	GTP-binding protein HflX
AHA_0926	hflK	HflK protein
AHA_0927	hflC	HflC protein
AHA_0930	rplU	ribosomal protein L21
AHA_0931	rpmA	ribosomal protein L27
AHA_0932	Unknown_628	GTP-binding protein Obg/CgtA
AHA_0940	Unknown_635	bis(5'-nucleosyl)-tetraphosphatase (symmetrical)
AHA_0941	Unknown_636	protein ApaG
AHA_0942	ksgA	dimethyladenosine transferase
AHA_0943	pdxA	4-hydroxythreonine-4-phosphate dehydrogenase
AHA_0944	surA	peptidylprolyl cis-trans isomerase SurA
AHA_0945	Unknown_637	organic solvent tolerance protein
AHA_0946	Unknown_638	aminoglycoside phosphotransferase
AHA_0947	Unknown_639	nucleotidyltransferase family protein
AHA_0948	djlA	co-chaperone DjlA
AHA_0953	mtnN-1	MTA/SAH nucleosidase
AHA_0959	Unknown_648	nucleoside permease
AHA_0962	Unknown_650	putative nucleotide sugar epimerase
AHA_0963	Unknown_651	conserved hypothetical protein
AHA_0966	Unknown_653	ABC-type hemin transport system, periplasmic component
AHA_0967	Unknown_654	HuvX protein
AHA_0968	Unknown_655	HutZ protein
AHA_0969	Unknown_656	lipoprotein, putative
AHA_0970	Unknown_657	isochorismatase family protein
AHA_0973	hcaT	MFS transporter, phenyl propionate permease (PPP) family
AHA_0980	Unknown_665	ribosomal RNA large subunit methyltransferase A, putative
AHA_0981	crp	catabolite gene activator
AHA_0983	Unknown_667	conserved hypothetical protein
AHA_0984	Unknown_668	putative lipoprotein
AHA_0985	Unknown_669	phosphoribulokinase, plasmid
AHA_0991	Unknown_675	undecaprenyl-phosphate 4-deoxy-4-formamido-L-arabinose transferase
AHA_0995	Unknown_680	alpha/beta hydrolase
AHA_0998	Unknown_682	conserved hypothetical protein
AHA_0999	Unknown_683	conserved hypothetical protein
AHA_1001	Unknown_684	conserved domain protein
AHA_1003	fkpA	FKBP-type peptidyl-prolyl cis-trans isomerase FkpA
AHA_1007	Unknown_689	conserved hypothetical protein
AHA_1013	Unknown_694	hypothetical protein
AHA_1014	Unknown_695	hypothetical protein
AHA_1015	alr-1	alanine racemase
AHA_1016	Unknown_696	putative ferredoxin
AHA_1029	Unknown_704	cysteine desulfurase family protein
AHA_1030	cheB-1	chemotaxis response regulator protein-glutamate methylesterase
AHA_1032	cheR-1	CheR methyltransferase, SAM binding domain protein
AHA_1038	Unknown_708	chemotaxis protein CheY
AHA_1040	Unknown_710	3-oxoacyl-[acyl-carrier-protein] synthase III protein 1
AHA_1041	Unknown_711	transcriptional regulator, LysR family
AHA_1042	Unknown_712	transporter, LysE family
AHA_1045	Unknown_715	methylated-DNA--protein-cysteine methyltransferase
AHA_1061	Unknown_731	NAD binding domain of 6-phosphogluconate dehydrogenase
AHA_1062	Unknown_732	transcriptional regulator, DeoR family
AHA_1089	Unknown_758	conserved hypothetical protein
AHA_1091	Unknown_760	protein of unknown function
AHA_1092	pheA	chorismate mutase/prephenate dehydratase
AHA_1097	Unknown_765	conserved hypothetical protein
AHA_1099	Unknown_767	conserved hypothetical protein
AHA_1101	phrB	deoxyribodipyrimidine photolyase
AHA_1110	Unknown_777	DPS family protein
AHA_1111	Unknown_778	hybrid cluster protein
AHA_1112	Unknown_779	iron-sulfur cluster-binding protein
AHA_1113	galE-1	UDP-glucose 4-epimerase
AHA_1132	Unknown_794	peptidyl-prolyl cis-trans isomerase B
AHA_1133	Unknown_795	conserved hypothetical protein
AHA_1135	Unknown_797	BolA protein
AHA_1136	nqrA	NADH:ubiquinone oxidoreductase, Na(+)-translocating, A subunit
AHA_1137	nqrB	NADH:ubiquinone oxidoreductase, Na(+)-translocating, B subunit
AHA_1138	nqrC	NADH:ubiquinone oxidoreductase, Na(+)-translocating, C subunit
AHA_1140	nqrE-1	NADH:ubiquinone oxidoreductase, Na(+)-translocating, E subunit
AHA_1141	nqrF	NADH:ubiquinone oxidoreductase, Na(+)-translocating, F subunit
AHA_1143	Unknown_799	conserved hypothetical protein
AHA_1146	Unknown_801	methyl-accepting chemotaxis protein
AHA_1148	Unknown_802	esterase/lipase/thioesterase family active site
AHA_1149	Unknown_803	putative membrane protein
AHA_1150	Unknown_804	methyltransferase
AHA_1152	Unknown_806	3-isopropylmalate dehydrogenase
AHA_1153	xni	exodeoxyribonuclease IX
AHA_1154	Unknown_807	lysine decarboxylase family protein
AHA_1157	Unknown_810	GTP cyclohydrolase I family protein
AHA_1158	Unknown_811	Syd protein
AHA_1160	Unknown_813	conserved hypothetical protein
AHA_1163	Unknown_816	conserved hypothetical protein
AHA_1165	Unknown_818	protein MioC
AHA_1167	Unknown_820	maltose operon periplasmic protein
AHA_1168	ptsG	PTS system, glucose-specific IIBC component
AHA_1169	Unknown_821	conserved hypothetical protein
AHA_1170	dapD	2,3,4,5-tetrahydropyridine-2,6-dicarboxylate N-succinyltransferase
AHA_1171	glnD	protein-P-II uridylyltransferase
AHA_1172	map	methionine aminopeptidase, type I
AHA_1173	rpsB	ribosomal protein S2
AHA_1174	tsf	translation elongation factor Ts
AHA_1175	pyrH	uridylate kinase
AHA_1176	frr	ribosome recycling factor
AHA_1177	uppS	undecaprenyl diphosphate synthase
AHA_1178	cdsA	phosphatidate cytidylyltransferase
AHA_1179	dxr	1-deoxy-D-xylulose 5-phosphate reductoisomerase
AHA_1180	ecfE	peptidase EcfE
AHA_1181	Unknown_822	outer membrane protein, OMP85 family
AHA_1182	Unknown_823	outer membrane protein
AHA_1183	lpxD	UDP-3-O-[3-hydroxymyristoyl] glucosamine N-acyltransferase
AHA_1184	fabZ	beta-hydroxyacyl-(acyl-carrier-protein) dehydratase FabZ
AHA_1185	lpxA	acyl-[acyl-carrier-protein]--UDP-N- acetylglucosamine O-acyltransferase
AHA_1186	lpxB	lipid-A-disaccharide synthase
AHA_1187	rnhB	ribonuclease HII
AHA_1189	accA	acetyl-CoA carboxylase, carboxyl transferase, alpha subunit
AHA_1195	Unknown_827	putative HTH-type transcriptional regulator YcaN
AHA_1198	Unknown_830	transcriptional regulator, LysR family
AHA_1201	Unknown_833	putative HTH-type transcriptional regulator YcjZ
AHA_1204	Unknown_836	ABC transporter, ATP-binding protein, EF-3 family
AHA_1205	Unknown_837	putative exported protein
AHA_1207	tilS	tRNA(Ile)-lysidine synthetase
AHA_1208	Unknown_839	GGDEF domain protein
AHA_1210	Unknown_841	patatin
AHA_1213	Unknown_844	positive regulator AgmR
AHA_1215	Unknown_846	alpha-amylase
AHA_1216	Unknown_847	hypothetical protein
AHA_1217	Unknown_848	conserved hypothetical protein
AHA_1218	Unknown_849	bactoprenol glucosyl transferase
AHA_1219	Unknown_850	hypothetical protein
AHA_1223	Unknown_854	nonpeptidase homolog, peptidase M15 family
AHA_1225	Unknown_856	putative membrane protein
AHA_1226	cysZ	protein CysZ
AHA_1228	zipA	cell division protein ZipA
AHA_1231	nrdD	anaerobic ribonucleoside-triphosphate reductase
AHA_1232	nrdG	anaerobic ribonucleoside-triphosphate reductase activating protein
AHA_1245	Unknown_870	transcriptional regulatory protein DpiA
AHA_1246	Unknown_871	transporter, drug/metabolite exporter family
AHA_1248	Unknown_873	aldehyde dehydrogenase
AHA_1250	Unknown_875	glutaryl-CoA dehydrogenase
AHA_1253	phoB	phosphate regulon transcriptional regulatory protein PhoB
AHA_1254	phoR	phosphate regulon sensor protein PhoR
AHA_1255	Unknown_878	phosphate-binding protein
AHA_1257	Unknown_880	GCN5-related N-acetyltransferase
AHA_1258	Unknown_881	ROK family protein
AHA_1259	Unknown_882	copper homeostasis protein CutC
AHA_1261	fklB	FKBP-type peptidyl-prolyl cis-trans isomerase FklB
AHA_1266	Unknown_888	nudix hydrolase 3
AHA_1268	Unknown_890	peroxiredoxin
AHA_1269	Unknown_891	putative K+-dependent Na+/Ca+ exchanger homolog
AHA_1270	Unknown_892	ornithine decarboxylase
AHA_1275	Unknown_895	protein YciN
AHA_1276	Unknown_896	mate efflux family protein
AHA_1280	Unknown_900	major outer membrane protein OmpAII
AHA_1281	Unknown_901	major outer membrane protein
AHA_1285	Unknown_905	alpha-beta superfamily hydrolase
AHA_1287	Unknown_907	HlyD family secretion protein
AHA_1290	Unknown_910	radical SAM domain protein
AHA_1301	ruvC	crossover junction endodeoxyribonuclease RuvC
AHA_1302	Unknown_921	aquaporin Z
AHA_1306	Unknown_925	acetyltransferase, GNAT family
AHA_1307	Unknown_926	conserved hypothetical protein
AHA_1310	purU	formyltetrahydrofolate deformylase
AHA_1311	ribB	3,4-dihydroxy-2-butanone 4-phosphate synthase
AHA_1312	Unknown_929	thioredoxin domain protein
AHA_1314	Unknown_931	NlpC
AHA_1315	Unknown_932	conserved hypothetical protein
AHA_1316	Unknown_933	nodulation protein N
AHA_1317	Unknown_934	conserved hypothetical protein
AHA_1320	Unknown_936	putative transporter AmrB
AHA_1322	Unknown_938	two-component response regulator
AHA_1345	Unknown_958	PsrA protein
AHA_1351	glk	glucokinase
AHA_1353	Unknown_963	transcriptional regulatory protein PhoP
AHA_1355	rtxD	RTX toxin transporter
AHA_1361	Unknown_968	conserved hypothetical protein
AHA_1363	Unknown_970	conserved hypothetical protein
AHA_1364	fliE	flagellar hook-basal body complex protein FliE
AHA_1371	fliL-2	flagellar basal body-associated protein FliL
AHA_1372	fliM	flagellar motor switch protein FliM
AHA_1373	fliN	flagellar motor switch protein FliN
AHA_1375	fliP	flagellar biosynthetic protein FliP
AHA_1376	fliQ	flagellar biosynthetic protein FliQ
AHA_1377	fliR	flagellar biosynthetic protein FliR
AHA_1379	flhA	flagellar biosynthesis protein FlhA
AHA_1382	fliA	RNA polymerase sigma factor for flagellar operon
AHA_1386	cheB-2	chemotaxis response regulator protein-glutamate methylesterase
AHA_1388	Unknown_973	ompA family protein
AHA_1389	Unknown_974	CobQ/CobB/MinD/ParA family protein
AHA_1391	cheW-2	chemotaxis protein CheW
AHA_1393	ccmA	heme ABC exporter, ATP-binding protein CcmA
AHA_1396	Unknown_977	conserved domain protein
AHA_1397	ccmE	cytochrome c-type biogenesis protein CcmE
AHA_1399	dsbE	thiol:disulfide interchange protein DsbE
AHA_1403	Unknown_980	superoxide dismutase (Fe)
AHA_1404	Unknown_981	putative glutaredoxin homolog
AHA_1405	Unknown_982	tRNA and rRNA cytosine-C5-methylase
AHA_1409	Unknown_985	glutathione S-transferase family protein
AHA_1416	Unknown_990	7,8-dihydro-8-oxoguanine-triphosphatase
AHA_1419	Unknown_993	phosphotransferase system enzyme II , fructose-specific
AHA_1426	malI-1	maltose regulon regulatory protein MalI
AHA_1436	icd	isocitrate dehydrogenase, NADP-dependent
AHA_1443	smpB	SsrA-binding protein
AHA_1444	Unknown_1010	oligoketide cyclase/lipid transport protein
AHA_1445	Unknown_1011	protein YfjF
AHA_1447	Unknown_1013	outer membrane lipoprotein OmlA
AHA_1464	udp	uridine phosphorylase
AHA_1465	Unknown_1030	ribosomal large subunit pseudouridine synthase A
AHA_1471	Unknown_1036	transporter, LysE family
AHA_1477	Unknown_1041	D-alanyl-D-alanine carboxypeptidase family protein
AHA_1478	dapE	succinyl-diaminopimelate desuccinylase
AHA_1481	Unknown_1044	hypothetical protein
AHA_1482	Unknown_1045	transporter, anaerobic C4-dicarboxylate uptake C (DcuC) family
AHA_1486	asnS	asparaginyl-tRNA synthetase
AHA_1487	Unknown_1048	methyl-accepting chemotaxis protein
AHA_1489	bioB	biotin synthase
AHA_1490	bioF	8-amino-7-oxononanoate synthase
AHA_1495	Unknown_1050	flavodoxin reductase family 1 protein
AHA_1498	Unknown_1052	conserved hypothetical protein
AHA_1500	Unknown_1054	Na+ driven multidrug efflux pump
AHA_1501	Unknown_1055	sulfate permease family protein
AHA_1503	Unknown_1057	conserved hypothetical protein
AHA_1513	Unknown_1066	hydrogen peroxide-inducible genes activator
AHA_1515	Unknown_1068	putative alpha-L-glutamate ligase homolog
AHA_1517	Unknown_1070	ATP-dependent Zn proteases
AHA_1518	Unknown_1071	methyltransferase, putative
AHA_1519	Unknown_1072	putative methyltransferase
AHA_1521	aspS	aspartyl-tRNA synthetase
AHA_1522	Unknown_1074	conserved hypothetical protein
AHA_1524	nagC	N-acetylglucosamine repressor
AHA_1525	nagA-2	N-acetylglucosamine-6-phosphate deacetylase
AHA_1526	nagB	glucosamine-6-phosphate isomerase
AHA_1530	fur	ferric uptake regulation protein
AHA_1532	Unknown_1078	flavodoxin
AHA_1533	Unknown_1079	conserved helix-turn-helix protein
AHA_1534	Unknown_1080	conserved hypothetical protein
AHA_1535	Unknown_1081	esterase YbfF
AHA_1537	pgm	phosphoglucomutase, alpha-D-glucose phosphate-specific
AHA_1543	Unknown_1087	phosphatidylglycerophosphate synthase
AHA_1544	Unknown_1088	ABC transporter, ATP-binding protein
AHA_1548	pcaC	4-carboxymuconolactone decarboxylase domain protein
AHA_1549	Unknown_1092	conserved hypothetical protein
AHA_1551	Unknown_1094	peptidyl-prolyl cis-trans isomerase C
AHA_1552	Unknown_1095	hypothetical protein
AHA_1553	Unknown_1096	outer membrane protein, OMP85 family
AHA_1558	yfiA-1	ribosomal subunit interface protein
AHA_1560	slt	soluble lytic murein transglycosylase
AHA_1561	Unknown_1100	HTH-type transcriptional regulator GalR
AHA_1562	Unknown_1101	NAD dependent epimerase/dehydratase family protein
AHA_1565	Unknown_1104	endonuclease/exonuclease/phosphatase family
AHA_1566	Unknown_1105	membrane-bound lytic murein transglycosylase D
AHA_1567	Unknown_1106	probable hydroxyacylglutathione hydrolase
AHA_1569	Unknown_1107	methyltransferase
AHA_1568	rnhA	RNase H
AHA_1573	Unknown_1110	acyl-coenzyme A dehydrogenase
AHA_1574	gmhA-1	phosphoheptose isomerase
AHA_1575	Unknown_1111	glutamine amidotransferases class-II
AHA_1576	Unknown_1112	Hpt domain, putative
AHA_1577	Unknown_1113	conserved hypothetical protein
AHA_1580	Unknown_1116	ATP-dependent protease La (LON) domain protein
AHA_1581	Unknown_1117	DNA-binding response regulator, LuxR family
AHA_1582	narQ	nitrate/nitrite sensor histidine kinase NarQ
AHA_1589	napB	periplasmiC nitrate reductase, diheme cytochrome c subunit
AHA_1590	Unknown_1120	cytochrome c-type protein NapC
AHA_1591	moaB	molybdenum cofactor biosynthesis protein B
AHA_1592	moaC	molybdenum cofactor biosynthesis protein C
AHA_1593	moaD	molybdopterin converting factor, subunit 1
AHA_1594	moaE	molybdopterin converting factor, subunit 2
AHA_1595	modA	molybdate ABC transporter, periplasmic molybdate-binding protein
AHA_1596	modB	molybdate ABC transporter, permease protein
AHA_1597	modC	molybdate ABC transporter, ATP-binding protein
AHA_1599	moeB	molybdopterin synthase sulfurylase MoeB
AHA_1600	Unknown_1122	molybdopterin biosynthesis protein MoeA
AHA_1601	folE	GTP cyclohydrolase I
AHA_1602	Unknown_1123	methyl-accepting chemotaxis protein
AHA_1609	Unknown_1129	S-adenosyl-L-homocysteine hydrolase, NAD binding domain, putative
AHA_1610	Unknown_1130	SelT/selW/selH domain
AHA_1617	Unknown_1135	inner membrane transport protein YhaO
AHA_1618	Unknown_1136	endoribonuclease L-PSP, putative
AHA_1620	Unknown_1138	MukF protein
AHA_1634	Unknown_1152	conserved hypothetical protein
AHA_1635	Unknown_1153	cytosolic long-chain acyl-CoA thioester hydrolase family protein
AHA_1640	Unknown_1158	cytochrome D ubiquinol oxidase subunit I
AHA_1644	Unknown_1161	2,5-diketo-D-gluconic acid reductase B
AHA_1647	Unknown_1164	putative HTH-type transcriptional regulator YafC
AHA_1649	glpF	glycerol uptake facilitator protein
AHA_1651	glpR	glycerol-3-phosphate regulon repressor
AHA_1654	Unknown_1167	phospho-2-dehydro-3-deoxyheptonate aldolase
AHA_1655	tyrA	chorismate mutase/prephenate dehydrogenase
AHA_1664	Unknown_1176	putative sulfatase
AHA_1665	Unknown_1177	conserved hypothetical protein
AHA_1666	Unknown_1178	nucleoid-associated protein NdpA
AHA_1667	Unknown_1179	maltose-binding periplasmic protein
AHA_1669	Unknown_1181	maltose transport system permease protein MalG
AHA_1670	Unknown_1182	maltose/maltodextrin import ATP-binding protein MalK
AHA_1672	Unknown_1184	hydrolase, alpha/beta fold family
AHA_1676	Unknown_1187	zinc metalloprotease
AHA_1677	Unknown_1188	thioredoxin
AHA_1678	arsC-1	arsenate reductase
AHA_1679	Unknown_1189	conserved hypothetical protein
AHA_1684	Unknown_1193	histidine ABC transporter, ATP-binding protein
AHA_1687	Unknown_1196	histidine ABC transporter, permease protein HisM
AHA_1694	Unknown_1201	hypothetical protein
AHA_1697	Unknown_1203	putative membrane protein
AHA_1704	Unknown_1208	periplasmic binding protein
AHA_1706	mtnN-2	MTA/SAH nucleosidase
AHA_1709	Unknown_1212	methyl-accepting chemotaxis protein
AHA_1710	Unknown_1213	inositol-1-monophosphatase
AHA_1714	Unknown_1217	conserved hypothetical protein
AHA_1715	Unknown_1218	YecA family protein
AHA_1716	ubiH	2-polyprenyl-6-methoxyphenol 4-hydroxylase
AHA_1717	Unknown_1219	protein VisC
AHA_1718	gcvT	glycine cleavage system T protein
AHA_1719	gcvH	glycine cleavage system H protein
AHA_1720	gcvP	glycine dehydrogenase
AHA_1732	Unknown_1229	alkyl hydroperoxide reductase subunit C
AHA_1733	Unknown_1230	CBS domains protein
AHA_1734	queA	S-adenosylmethionine:tRNA ribosyltransferase-isomerase
AHA_1735	tgt	queuine tRNA-ribosyltransferase
AHA_1736	yajC	preprotein translocase, YajC subunit
AHA_1737	secD-1	protein-export membrane protein SecD
AHA_1738	secF-1	protein-export membrane protein SecF
AHA_1739	Unknown_1231	rhodanese domain protein
AHA_1740	Unknown_1232	lipoprotein NlpI
AHA_1741	Unknown_1233	collagenase
AHA_1744	Unknown_1235	sterol binding protein
AHA_1745	Unknown_1237	RNA methyltransferase, TrmH family, group 1
AHA_1746	iscR	iron-sulfur cluster assembly transcription factor IscR
AHA_1747	iscS	cysteine desulfurase IscS
AHA_1748	iscU	FeS cluster assembly scaffold IscU
AHA_1749	iscA	iron-sulfur cluster assembly protein IscA
AHA_1750	hscB	Fe-S protein assembly co-chaperone HscB
AHA_1751	hscA	Fe-S protein assembly chaperone HscA
AHA_1752	fdx	ferredoxin, 2Fe-2S type, ISC system
AHA_1753	pepB	aminopeptidase B
AHA_1755	Unknown_1239	nucleoside diphosphate kinase
AHA_1756	Unknown_1240	radical SAM enzyme, Cfr family
AHA_1757	pilF	type IV pilus biogenesis/stability protein PilW
AHA_1758	Unknown_1241	conserved hypothetical protein
AHA_1759	ispG	4-hydroxy-3-methylbut-2-en-1-yl diphosphate synthase
AHA_1760	hisS	histidyl-tRNA synthetase
AHA_1761	Unknown_1242	tetratricopeptide repeat family
AHA_1762	Unknown_1243	PQQ enzyme repeat domain protein
AHA_1763	Unknown_1244	GTP-binding protein EngA
AHA_1764	Unknown_1245	ubiquitin ligase sinat5
AHA_1765	Unknown_1246	bacterial extracellular solute-binding proteins, family 3
AHA_1783	Unknown_1262	chemotaxis protein MotB
AHA_1798	Unknown_1275	transcriptional regulator, LysR family
AHA_1805	Unknown_1282	transcriptional regulator
AHA_1806	cysB	HTH-type transcriptional regulator CysB
AHA_1808	cmk	cytidylate kinase
AHA_1810	ihfB	integration host factor, beta subunit
AHA_1811	Unknown_1283	conserved hypothetical protein
AHA_1812	Unknown_1284	tetratricopeptide repeat family protein
AHA_1813	pyrF	orotidine 5'-phosphate decarboxylase
AHA_1817	Unknown_1287	radical activating enzyme
AHA_1818	Unknown_1288	conserved hypothetical protein
AHA_1819	Unknown_1289	ATP:cob(I)alamin adenosyltransferase, putative
AHA_1820	Unknown_1290	DNA-binding protein StpA
AHA_1821	Unknown_1291	Na+/H+ antiporter family
AHA_1824	Unknown_1293	conserved hypothetical protein
AHA_1855	cspD	cold shock domain protein CspD
AHA_1856	clpS	ATP-dependent Clp protease adaptor protein ClpS
AHA_1858	infA	translation initiation factor IF-1
AHA_1859	Unknown_1320	putative arginyl-tRNA--protein transferase
AHA_1865	Unknown_1323	FtsK/SpoIIIE family protein
AHA_1866	lolA	outer membrane lipoprotein carrier protein LolA
AHA_1867	Unknown_1324	ATPase, AAA family
AHA_1868	serS	seryl-tRNA synthetase
AHA_1869	cvpA	CvpA family protein
AHA_1870	purF	amidophosphoribosyltransferase
AHA_1872	sapF	peptide ABC transporter, ATP-binding protein SapF
AHA_1873	sapD	peptide ABC transporter, ATP-binding protein SapD
AHA_1874	sapC	peptide ABC transporter, permease protein SapC
AHA_1875	sapB	peptide ABC transporter, permease protein SapB
AHA_1878	Unknown_1327	phage shock protein A
AHA_1879	pspB	phage shock protein B
AHA_1880	Unknown_1328	phage shock protein C
AHA_1884	Unknown_1331	pterin-4-alpha-carbinolamine dehydratase
AHA_1886	tyrR	transcriptional regulatory protein TyrR
AHA_1892	Unknown_1338	conserved hypothetical protein
AHA_1894	cdd	cytidine deaminase
AHA_1895	Unknown_1340	LrgB family protein
AHA_1896	Unknown_1341	LrgA family protein
AHA_1904	Unknown_1347	L-arabinose ABC transporter, ATP-binding protein
AHA_1907	Unknown_1349	LysR-family transcriptional regulator
AHA_1908	Unknown_1350	LysR-family transcriptional regulator
AHA_1910	rpmJ	ribosomal protein L36
AHA_1911	rpmE-1	ribosomal protein L31
AHA_1912	Unknown_1352	DNA-damage-inducible protein I
AHA_1914	Unknown_1354	conserved hypothetical protein
AHA_1915	Unknown_1355	hypothetical protein
AHA_1917	dcuC	anaerobic C4-dicarboxylate transporter DcuC
AHA_1920	fabB	3-oxoacyl-[acyl-carrier-protein] synthase I
AHA_1922	gltA	citrate synthase I
AHA_1923	sdhC	succinate dehydrogenase, cytochrome b556 subunit
AHA_1926	Unknown_1361	succinate dehydrogenase iron-sulfur protein
AHA_1928	sucB	2-oxoglutarate dehydrogenase, E2 component, dihydrolipoamide succinyltransferase
AHA_1929	Unknown_1362	succinyl-CoA synthetase beta chain
AHA_1930	Unknown_1363	succinyl-CoA synthetase alpha chain
AHA_1941	pflB	formate acetyltransferase
AHA_1942	Unknown_1372	putative formate transporter FocA
AHA_1943	Unknown_1373	conserved hypothetical protein
AHA_1946	Unknown_1375	peptidase, M16B family
AHA_1947	Unknown_1376	methionine gamma-lyase
AHA_1950	Unknown_1379	transcriptional regulator, LysR family
AHA_1968	Unknown_1395	ABC transporter, iron chelate uptake transporter (FeCT) family, permease protein
AHA_1973	corA	magnesium and cobalt transport protein CorA
AHA_1978	serC	phosphoserine aminotransferase
AHA_1996	tpm	thiopurine S-methyltransferase
AHA_1998	sixA	phosphohistidine phosphatase SixA
AHA_1999	Unknown_1418	conserved hypothetical protein
AHA_2000	Unknown_1419	transporter, 10 TMS drug/metabolite exporter (DME) family
AHA_2001	Unknown_1420	periplasmic murein peptide-binding protein
AHA_2002	fbp	fructose-1,6-bisphosphatase
AHA_2004	Unknown_1421	conserved hypothetical protein
AHA_2005	lolC	lipoprotein-releasing system transmembrane protein LolC
AHA_2006	lolD	lipoprotein releasing system, ATP-binding protein
AHA_2007	lolE	lipoprotein releasing system, transmembrane protein LolE
AHA_2008	Unknown_1422	5'-nucleotidase YfbR
AHA_2009	Unknown_1423	putative membrane protein
AHA_2011	clpP	ATP-dependent Clp protease, proteolytic subunit ClpP
AHA_2012	clpX	ATP-dependent Clp protease, ATP-binding subunit ClpX
AHA_2013	lon	ATP-dependent protease La
AHA_2014	Unknown_1424	DNA-binding protein HU-beta
AHA_2015	ppiD	peptidylprolyl cis-trans isomerase D
AHA_2045	umuD	umuD protein
AHA_2047	Unknown_1453	DNA-binding protein Hns
AHA_2070	Unknown_1476	membrane protein, GPR1/FUN34/yaaH family
AHA_2073	Unknown_1479	transcriptional regulator, MerR family
AHA_2077	Unknown_1483	methylcrotonoyl-CoA carboxylase beta chain
AHA_2080	Unknown_1485	acyl-CoA dehydrogenase family member 8
AHA_2081	Unknown_1486	3-hydroxybutyryl-CoA dehydratase
AHA_2085	Unknown_1489	arginine/ornithine antiporter
AHA_2086	Unknown_1490	putative membrane protein
AHA_2087	Unknown_1491	transcriptional regulator, LysR family protein
AHA_2090	Unknown_1494	transcriptional regulator
AHA_2099	Unknown_1503	transcriptional regulator, LysR family
AHA_2101	msbB	lipid A biosynthesis (KDO)2-(lauroyl)-lipid IVA acyltransferase
AHA_2102	Unknown_1505	lipid A biosynthesis (KDO)2-(lauroyl)-lipid IVA acyltransferase
AHA_2114	Unknown_1510	multidrug resistance protein MdtK
AHA_2115	Unknown_1511	conserved hypothetical protein
AHA_2116	ribE-1	riboflavin synthase, alpha subunit
AHA_2117	Unknown_1512	conserved domain protein
AHA_2118	Unknown_1513	phosphatase YniC
AHA_2119	purT	phosphoribosylglycinamide formyltransferase 2
AHA_2121	Unknown_1515	acyl carrier protein phosphodiesterase
AHA_2123	Unknown_1517	conserved hypothetical protein
AHA_2128	Unknown_1522	conserved hypothetical protein
AHA_2130	mtgA	monofunctional biosynthetic peptidoglycan transglycosylase
AHA_2132	minE	cell division topological specificity factor MinE
AHA_2135	Unknown_1525	conserved hypothetical protein
AHA_2137	sdaA-1	L-serine ammonia-lyase
AHA_2138	sdaA-2	L-serine ammonia-lyase
AHA_2141	Unknown_1529	transcriptional regulator, MerR family
AHA_2143	atoB	acetyl-CoA acetyltransferase
AHA_2144	Unknown_1531	long-chain fatty acid transport protein
AHA_2145	Unknown_1532	long-chain fatty acid transport protein
AHA_2153	fadI	acetyl-CoA C-acyltransferase FadI
AHA_2154	fadJ	fatty oxidation complex, alpha subunit FadJ
AHA_2164	hydA	dihydropyrimidinase
AHA_2165	arcC-1	carbamate kinase
AHA_2166	Unknown_1549	inner membrane transport protein YijE
AHA_2192	hisH	imidazole glycerol phosphate synthase, glutamine amidotransferase subunit
AHA_2196	hisG	ATP phosphoribosyltransferase
AHA_2198	Unknown_1575	hypothetical protein
AHA_2201	Unknown_1578	glycoprotease family protein
AHA_2202	Unknown_1579	outer membrane lipoprotein, Slp family
AHA_2203	Unknown_1580	hydrolase, alpha/beta fold family
AHA_2205	rnd	ribonuclease D
AHA_2207	Unknown_1583	DksA-type zinc finger protein
AHA_2212	Unknown_1586	conserved hypothetical protein
AHA_2216	Unknown_1590	CBS domain protein
AHA_2221	Unknown_1595	metallo-beta-lactamase family protein
AHA_2223	Unknown_1596	tRNA 2-selenouridine synthase
AHA_2224	selD	selenide, water dikinase
AHA_2230	Unknown_1602	acylphosphatase
AHA_2234	Unknown_1605	mrp protein
AHA_2235	udk	uridine kinase
AHA_2236	dcd	deoxycytidine triphosphate deaminase
AHA_2244	Unknown_1612	HTH-type transcriptional regulator YidZ
AHA_2246	Unknown_1614	conserved hypothetical protein
AHA_2247	rpmF	ribosomal protein L32
AHA_2248	plsX	fatty acid/phospholipid synthesis protein PlsX
AHA_2249	fabH	3-oxoacyl-[acyl-carrier-protein] synthase III
AHA_2250	fabD	malonyl CoA-acyl carrier protein transacylase
AHA_2251	fabG	3-oxoacyl-(acyl-carrier-protein) reductase
AHA_2253	Unknown_1615	beta-ketoacyl-acyl carrier protein synthase II
AHA_2258	Unknown_1618	putative deoxyribonuclease YcfH
AHA_2262	Unknown_1622	Sun/nucleolar protein family protein
AHA_2265	prpB	methylisocitrate lyase
AHA_2266	Unknown_1624	2-methylcitrate synthase
AHA_2272	Unknown_1629	transcriptional reguator, TetR family
AHA_2280	fabA	beta-hydroxyacyl-(acyl-carrier-protein) dehydratase FabA
AHA_2281	Unknown_1637	conserved domain protein
AHA_2287	pyrD	dihydroorotate oxidase
AHA_2291	prc	C-terminal processing peptidase
AHA_2292	proQ	ProP effector
AHA_2293	Unknown_1644	GAF domain protein
AHA_2294	Unknown_1645	conserved hypothetical protein
AHA_2295	ccoN	cytochrome c oxidase, Cbb3-type, subunit I
AHA_2296	ccoO	cytochrome c oxidase, Cbb3-type, subunit II
AHA_2297	ccoQ	cytochrome c oxidase, cbb3-type, CcoQ subunit
AHA_2299	Unknown_1646	conserved hypothetical protein
AHA_2302	Unknown_1648	integral membrane protein
AHA_2303	fnr	fumarate and nitrate reduction regulatory protein
AHA_2305	Unknown_1650	tRNA s2C32 biosynthesis protein TtcA
AHA_2306	Unknown_1651	hypothetical protein
AHA_2307	Unknown_1652	conserved hypothetical protein
AHA_2309	rbsD	cytoplasmic D-ribose-binding protein RbsD
AHA_2312	rbsB	ribose ABC transporter, periplasmic ribose-binding protein
AHA_2317	Unknown_1657	putative nicotinic acid mononucleotide:5, 6-dimethylbenzimidazole(DMB)phosphoribosyltransferase
AHA_2318	Unknown_1658	acetyltransferase, GNAT family
AHA_2321	ihfA	integration host factor, alpha subunit
AHA_2324	rplT	ribosomal protein L20
AHA_2325	rpmI	ribosomal protein L35
AHA_2326	infC	translation initiation factor IF-3
AHA_2330	gyrA	DNA gyrase, A subunit
AHA_2331	ubiG	ubiquinone biosynthesis O-methyltransferase
AHA_2332	gph-1	phosphoglycolate phosphatase, bacterial
AHA_2334	nrdB	ribonucleoside-diphosphate reductase, beta subunit
AHA_2335	Unknown_1663	iron-sulfur cluster-binding protein
AHA_2337	Unknown_1664	MutT/nudix family protein
AHA_2344	malI-2	maltose regulon regulatory protein MalI
AHA_2346	fruA	PTS system, fructose-specific, IIBC component
AHA_2349	fruR	fructose repressor
AHA_2350	Unknown_1674	tyrosine-specific transport protein
AHA_2355	aroC	chorismate synthase
AHA_2356	Unknown_1679	adenine-specific methylase YfcB
AHA_2357	Unknown_1680	Smr/MutS family protein
AHA_2365	Unknown_1688	PhnA protein
AHA_2382	tpiA-1	triosephosphate isomerase
AHA_2383	pfkA	6-phosphofructokinase
AHA_2385	Unknown_1705	HAD-superfamily (subfamily IA) hydrolase
AHA_2386	Unknown_1706	cytosol aminopeptidase
AHA_2396	Unknown_1707	conserved hypothetical protein
AHA_2400	Unknown_1711	transcriptional regulator, LysR family
AHA_2402	Unknown_1713	DTW protein
AHA_2405	Unknown_1716	SM-20 domain protein
AHA_2406	Unknown_1717	peroxiredoxin HYR1
AHA_2407	Unknown_1718	putative ATP-dependent RNA helicase RhlE
AHA_2411	Unknown_1722	conserved hypothetical protein
AHA_2413	Unknown_1724	nudix family protein, MutT subfamily
AHA_2418	Unknown_1728	conserved hypothetical protein
AHA_2423	Unknown_1733	conserved domain protein
AHA_2429	Unknown_1739	thioredoxin 2
AHA_2431	Unknown_1741	maltodextrin phosphorylase
AHA_2434	Unknown_1744	fumarate hydratase, class I
AHA_2435	pabB	para-aminobenzoate synthase, component I
AHA_2436	Unknown_1745	MutT/nudix family protein
AHA_2437	Unknown_1746	serine transporter family protein
AHA_2438	Unknown_1747	transporter, dicarboxylate/amino acid:cation (Na+ or H+) symporter (DAACS) family
AHA_2442	Unknown_1751	stage V sporulation protein R
AHA_2444	nhaB	Na+/H+ antiporter NhaB
AHA_2450	Unknown_1755	integral membrane protein with TrkA domains
AHA_2455	Unknown_1760	transcriptional regulatory protein CitT
AHA_2472	Unknown_1773	D-alanyl-D-alanine carboxypeptidase family protein
AHA_2475	Unknown_1776	2,3-dihydro-2,3-dihydroxybenzoate dehydrogenase
AHA_2478	Unknown_1779	2,3-dihydroxybenzoate-AMP ligase
AHA_2480	Unknown_1781	putative lipoprotein
AHA_2482	glgC-1	glucose-1-phosphate adenylyltransferase
AHA_2483	Unknown_1784	hypothetical protein
AHA_2485	Unknown_1785	conserved hypothetical protein
AHA_2486	Unknown_1786	inosine-guanosine kinase
AHA_2488	hemH	ferrochelatase
AHA_2489	Unknown_1788	adenylate kinase
AHA_2516	Unknown_1801	ATPase protein DppE
AHA_2519	Unknown_1804	ABC nickel/di-oligopepetide transporter, permease subunit
AHA_2527	Unknown_1810	CheY
AHA_2532	cheR-2	CheR methyltransferase, SAM binding domain protein
AHA_2533	cheB-3	chemotaxis response regulator protein-glutamate methylesterase
AHA_2536	alr-2	alanine racemase
AHA_2540	Unknown_1818	putative sulfate transporter YchM
AHA_2561	Unknown_1837	transcriptional regulator
AHA_2563	Unknown_1839	lactoylglutathione lyase
AHA_2564	Unknown_1840	dihydrolipoyllysine-residue acetyltransferase component of acetoincleaving system
AHA_2565	Unknown_1841	conserved hypothetical protein
AHA_2567	Unknown_1843	conserved hypothetical protein
AHA_2568	msrA	methionine-S-sulfoxide reductase
AHA_2569	argA	amino-acid N-acetyltransferase
AHA_2571	Unknown_1845	conserved hypothetical protein
AHA_2578	Unknown_1852	siroheme synthase
AHA_2580	Unknown_1854	conserved hypothetical protein
AHA_2584	Unknown_1858	NADH dehydrogenase
AHA_2592	secD-2	protein-export membrane protein SecD
AHA_2594	Unknown_1866	hypothetical protein
AHA_2599	Unknown_1871	HIT family hydrolase
AHA_2600	Unknown_1872	methyl-accepting chemotaxis protein
AHA_2601	Unknown_1873	conserved hypothetical protein
AHA_2602	Unknown_1874	dihydroorotase
AHA_2608	Unknown_1878	Alx protein
AHA_2609	Unknown_1879	oligopeptide ABC transporter, ATP-binding protein OppF
AHA_2611	Unknown_1881	oligopeptide ABC transporter, permease protein OppC
AHA_2613	Unknown_1883	oligopeptide ABC transporter, periplasmic oligopeptide-binding protein
AHA_2622	Unknown_1892	secretion protein, HlyD family
AHA_2623	Unknown_1893	putative helicase, ATP-dependent
AHA_2625	grxA	glutaredoxin
AHA_2629	Unknown_1897	trans-2-enoyl-CoA reductase
AHA_2634	rnfA	electron transport complex, RnfABCDGE type, A subunit
AHA_2635	rnfB	electron transport complex, RnfABCDGE type, B subunit
AHA_2637	rnfD	electron transport complex, RnfABCDGE type, D subunit
AHA_2639	rnfE	electron transport complex, RnfABCDGE type, E subunit
AHA_2640	nth	endonuclease III
AHA_2641	gloA	lactoylglutathione lyase
AHA_2644	rnt	ribonuclease T
AHA_2645	Unknown_1904	transporter, gluconate:H+ symporter (GntP) family
AHA_2646	Unknown_1905	ATP-dependent RNA helicase
AHA_2647	Unknown_1906	esterase YdiI
AHA_2652	Unknown_1911	morphinone reductase
AHA_2654	Unknown_1912	protein NagD
AHA_2674	Unknown_1927	putative membrane protein
AHA_2677	Unknown_1930	protein DedD
AHA_2678	folC	FolC bifunctional protein
AHA_2679	accD	acetyl-CoA carboxylase, carboxyl transferase, beta subunit
AHA_2680	truA	tRNA pseudouridine synthase A
AHA_2682	asd-2	aspartate-semialdehyde dehydrogenase
AHA_2700	Unknown_1948	secretion protein, HlyD family
AHA_2703	Unknown_1951	glutamate synthase [NADPH] large chain
AHA_2704	Unknown_1952	glutamate synthase [NADPH] small chain
AHA_2705	Unknown_1953	amino acid ABC transporter, ATP-binding protein
AHA_2707	Unknown_1955	amino acid ABC transporter, periplasmic amino acid-binding protein
AHA_2715	Unknown_1962	putative ATP-dependent RNA helicase RhlE
AHA_2722	leuA-2	2-isopropylmalate synthase
AHA_2723	carB	carbamoyl-phosphate synthase, large subunit
AHA_2724	carA	carbamoyl-phosphate synthase, small subunit
AHA_2725	dapB	dihydrodipicolinate reductase
AHA_2726	Unknown_1969	Na+/H+ antiporter family protein
AHA_2727	Unknown_1970	5,10-methenyltetrahydrofolate synthetase
AHA_2728	rpiA	ribose 5-phosphate isomerase A
AHA_2729	Unknown_1971	ribose-5-phosphate isomerase A
AHA_2731	Unknown_1973	D-3-phosphoglycerate dehydrogenase
AHA_2732	dgkA	diacylglycerol kinase
AHA_2733	Unknown_1974	phospho-2-dehydro-3-deoxyheptonate aldolase
AHA_2735	Unknown_1976	vitamin B12 import ATP-binding protein BtuD
AHA_2738	Unknown_1979	transmembrane signal peptide protein
AHA_2740	glgC-2	glucose-1-phosphate adenylyltransferase
AHA_2744	Unknown_1983	conserved domain protein
AHA_2745	yciH	translation initation factor SUI1, putative
AHA_2746	Unknown_1984	integral membrane protein
AHA_2748	Unknown_1986	hypothetical protein
AHA_2756	cysS	cysteinyl-tRNA synthetase
AHA_2757	ppiB	peptidyl-prolyl cis-trans isomerase B
AHA_2759	lpxH	UDP-2,3-diacylglucosamine hydrolase
AHA_2761	Unknown_1996	4Fe-4S binding domain protein
AHA_2772	pgsA	CDP-diacylglycerol--glycerol-3-phosphate 3-phosphatidyltransferase
AHA_2774	uvrY	response regulator UvrY
AHA_2775	kdsB	3-deoxy-D-manno-octulosonate cytidylyltransferase
AHA_2776	Unknown_2004	conserved domain protein
AHA_2777	lpxK	tetraacyldisaccharide 4'-kinase
AHA_2778	msbA	lipid A export permease/ATP-binding protein MsbA
AHA_2780	Unknown_2006	flagellar biosynthesis protein FlhF
AHA_2783	aspC	aspartate aminotransferase
AHA_2784	Unknown_2009	hypothetical protein
AHA_2785	Unknown_2010	outer membrane protein
AHA_2786	Unknown_2011	probable ATP-dependent helicase DinG
AHA_2787	Unknown_2012	conserved hypothetical protein
AHA_2790	Unknown_2015	GTP-binding protein
AHA_2791	Unknown_2016	alkaline phosphatase, placental type
AHA_2792	Unknown_2017	alkaline phosphatase, tissue-nonspecific isozyme
AHA_2793	Unknown_2018	putative exported protein
AHA_2796	Unknown_2020	transcriptional regulatory protein UhpA
AHA_2802	Unknown_2025	glutamate transport ATP-binding protein GluA
AHA_2806	Unknown_2029	arginine/ornithine antiporter
AHA_2810	phoU	phosphate transport system regulatory protein PhoU
AHA_2811	pstB	phosphate ABC transporter, ATP-binding protein PstB
AHA_2812	Unknown_2033	transmembrane component of the phosphate specific transport complex
AHA_2813	pstC	phosphate ABC transporter, permease protein PstC
AHA_2818	dnaA-2	chromosomal replication initiator protein DnaA
AHA_2819	Unknown_2035	hypothetical protein
AHA_2820	upp	uracil phosphoribosyltransferase
AHA_2821	purM	phosphoribosylformylglycinamidine cyclo-ligase
AHA_2822	purN	phosphoribosylglycinamide formyltransferase
AHA_2823	Unknown_2036	conserved hypothetical protein
AHA_2824	Unknown_2037	transcriptional activator
AHA_2825	Unknown_2038	two-component sensor kinase protein
AHA_2827	Unknown_2040	topoisomerase DNA binding C4 zinc finger domain protein
AHA_2829	ppk	polyphosphate kinase
AHA_2830	Unknown_2042	exopolyphosphatase
AHA_2831	mgtE-1	magnesium transporter
AHA_2833	flgK	flagellar hook-associated protein FlgK
AHA_2834	flgJ	flagellar rod assembly protein/muramidase FlgJ
AHA_2836	flgH	flagellar L-ring protein FlgH
AHA_2841	flgC	flagellar basal-body rod protein FlgC
AHA_2842	flgB	flagellar basal-body rod protein FlgB
AHA_2844	Unknown_2043	CheV
AHA_2846	flgM	anti-sigma-D factor
AHA_2847	flgN	flagellar protein FlgN
AHA_2849	Unknown_2045	periplasmic murein peptide-binding protein
AHA_2850	Unknown_2046	transporter, drug/metabolite exporter family
AHA_2851	Unknown_2047	ribosomal small subunit pseudouridine synthase A
AHA_2855	Unknown_2051	pyruvate formate-lyase 2-activating enzyme
AHA_2857	Unknown_2053	putative HTH-type transcriptional regulator YciT
AHA_2860	Unknown_2056	conserved hypothetical protein
AHA_2861	Unknown_2057	hypothetical protein
AHA_2863	Unknown_2058	conserved hypothetical protein
AHA_2864	Unknown_2060	conserved domain protein
AHA_2867	Unknown_2063	pyruvate dehydrogenase E1 component, alpha subunit
AHA_2868	Unknown_2064	succinylglutamate desuccinylase
AHA_2869	Unknown_2065	conserved hypothetical protein
AHA_2872	Unknown_2067	multidrug resistance protein A
AHA_2903	Unknown_2096	phosphomannomutase
AHA_2908	rfbB	dTDP-glucose 4,6-dehydratase
AHA_2910	Unknown_2099	AcrB protein
AHA_2917	Unknown_2104	ribosomal large subunit pseudouridine synthase B
AHA_2921	Unknown_2107	PHP domain containing protein
AHA_2934	Unknown_2115	nucleoside permease NupC
AHA_2951	Unknown_2128	conserved hypothetical protein
AHA_2953	azu	azurin
AHA_2958	xth	exodeoxyribonuclease III
AHA_2960	Unknown_2135	RND transporter, hydrophobe/amphiphile efflux-1 (HAE1) family
AHA_2970	Unknown_2145	AcrA/AcrE family protein
AHA_2973	Unknown_2148	nodulation protein NolR
AHA_2977	Unknown_2152	fructose repressor
AHA_2982	dnaJ	chaperone protein DnaJ
AHA_2983	dnaK	chaperone protein DnaK
AHA_2984	grpE	co-chaperone GrpE
AHA_2986	recN	DNA repair protein RecN
AHA_2989	Unknown_2160	macrolide-specific efflux protein MacA
AHA_2993	Unknown_2164	phospho-2-dehydro-3-deoxyheptonate aldolase
AHA_2994	Unknown_2165	DNA-binding protein StpA
AHA_2995	Unknown_2166	acetyltransferase, GNAT family
AHA_2999	Unknown_2170	FAD dependent oxidoreductase
AHA_3000	Unknown_2171	transcriptional regulator, Cro/CI family
AHA_3002	gabT	4-aminobutyrate transaminase
AHA_3010	deoD-1	purine nucleoside phosphorylase
AHA_3013	Unknown_2182	ATPase component of ABC transporters with duplicated ATPase domains
AHA_3017	thrB	homoserine kinase
AHA_3020	Unknown_2187	RNA methyltransferase, TrmH family, group 1
AHA_3021	aceK	isocitrate dehydrogenase kinase/phosphatase
AHA_3022	Unknown_2188	domain of unknown function (306) superfamily
AHA_3024	rraA-1	regulator of ribonuclease activity A
AHA_3031	Unknown_2193	exopolysaccharide synthesis regulator RcsF
AHA_3038	cysK	cysteine synthase A
AHA_3039	ptsH	phosphocarrier protein PtsH
AHA_3040	ptsI-2	phosphoenolpyruvate-protein phosphotransferase
AHA_3041	crr	PTS system, glucose-specific IIA component
AHA_3047	Unknown_2205	acetyltransferase YjaB
AHA_3048	Unknown_2206	recombination associated protein RdgC
AHA_3053	kefA	potassium efflux system KefA
AHA_3056	uraA	uracil permease
AHA_3062	Unknown_2217	formate dehydrogenase iron-sulfur subunit
AHA_3088	Unknown_2241	conserved hypothetical protein
AHA_3093	Unknown_2244	peptide ABC transporter, periplasmic peptide-binding protein
AHA_3094	Unknown_2245	peptide ABC transporter, permease protein
AHA_3096	Unknown_2247	peptide ABC transporter, ATP-binding protein
AHA_3097	Unknown_2248	oligopeptide transport ATP-binding protein AppF
AHA_3101	Unknown_2252	aerotaxis receptor Aer
AHA_3102	Unknown_2253	putative methylated-DNA binding protein
AHA_3106	sohB	peptidase, S49 (protease IV) family
AHA_3107	Unknown_2255	oxidoreductase, short-chain dehydrogenase/reductase family
AHA_3108	Unknown_2256	transcriptional regulator, LysR family
AHA_3113	purA	adenylosuccinate synthetase
AHA_3117	tyrS-2	tyrosyl-tRNA synthetase
AHA_3118	Unknown_2264	cell wall endopeptidase, family M23/M37
AHA_3124	metK	S-adenosylmethionine synthetase
AHA_3125	sprT	SprT protein
AHA_3126	Unknown_2268	extracellular deoxyribonuclease
AHA_3131	Unknown_2272	conserved hypothetical protein
AHA_3133	Unknown_2274	HTH-type transcriptional regulator YidZ
AHA_3140	tal	transaldolase
AHA_3141	Unknown_2280	hemerythrin HHE cation binding domain subfamily, putative
AHA_3143	Unknown_2281	autonomous glycyl radical cofactor
AHA_3145	kdsA	3-deoxy-8-phosphooctulonate synthase
AHA_3149	prfA	peptide chain release factor 1
AHA_3150	hemA	glutamyl-tRNA reductase
AHA_3151	lolB	outer membrane lipoprotein LolB
AHA_3152	ispE	4-diphosphocytidyl-2C-methyl-D-erythritol kinase
AHA_3154	Unknown_2286	ribose-phosphate pyrophosphokinase
AHA_3156	pth	peptidyl-tRNA hydrolase
AHA_3157	ychF	GTP-binding protein YchF
AHA_3168	Unknown_2290	uridine phosphorylase
AHA_3176	Unknown_2297	phosphatase YqaB
AHA_3178	Unknown_2299	succinylglutamic semialdehyde dehydrogenase
AHA_3179	astA	arginine N-succinyltransferase beta subunit
AHA_3181	Unknown_2301	para-aminobenzoate synthase glutamine amidotransferase component II
AHA_3182	Unknown_2302	hypothetical protein
AHA_3183	trpS-2	tryptophanyl-tRNA synthetase
AHA_3186	Unknown_2303	DNA adenine methylase
AHA_3188	aroB	3-dehydroquinate synthase
AHA_3189	aroK-2	shikimate kinase
AHA_3191	Unknown_2305	type IV pilus biogenesis protein PilP
AHA_3192	pilO	type IV pilus biogenesis protein PilO
AHA_3204	Unknown_2314	mate efflux family protein
AHA_3208	frdA	fumarate reductase, flavoprotein subunit
AHA_3209	Unknown_2318	fumarate reductase iron-sulfur protein
AHA_3210	Unknown_2319	Fumarate reductase subunit C
AHA_3211	Unknown_2320	fumarate reductase subunit D
AHA_3218	Unknown_2327	long-chain acyl-CoA synthetases
AHA_3222	Unknown_2331	DNA-binding response regulator
AHA_3224	Unknown_2333	ATP-dependent Zn proteases
AHA_3226	Unknown_2334	conserved hypothetical protein
AHA_3227	efp	translation elongation factor P
AHA_3230	Unknown_2337	glycerate dehydrogenase
AHA_3236	Unknown_2343	isoleucine biosynthesis transcriptional activator
AHA_3240	Unknown_2347	2-octaprenyl-3-methyl-6-methoxy-1,4-benzoquinol hydroxylase
AHA_3241	miaB	tRNA-I(6)A37 thiotransferase enzyme MiaB
AHA_3242	Unknown_2348	PhoH family protein
AHA_3243	Unknown_2349	conserved hypothetical protein
AHA_3244	corC	magnesium and cobalt efflux protein CorC
AHA_3245	lnt	apolipoprotein N-acyltransferase
AHA_3246	Unknown_2350	conserved hypothetical protein
AHA_3247	leuS	leucyl-tRNA synthetase
AHA_3248	rlpB	rare lipoprotein B
AHA_3250	holA	DNA polymerase III, delta subunit
AHA_3251	nadD	nicotinate (nicotinamide) nucleotide adenylyltransferase
AHA_3252	Unknown_2352	iojap protein family
AHA_3253	Unknown_2353	conserved hypothetical protein
AHA_3254	Unknown_2354	penicillin-binding protein 2
AHA_3255	mrdB	rod shape-determining protein RodA
AHA_3259	Unknown_2356	penicillin-binding protein
AHA_3260	Unknown_2357	conserved hypothetical protein
AHA_3261	lipB	lipoate-protein ligase B
AHA_3263	lipA	lipoic acid synthetase
AHA_3266	nqrE-2	NADH:ubiquinone oxidoreductase, na(+)-translocating, e subunit
AHA_3270	recJ	single-stranded-DNA-specific exonuclease RecJ
AHA_3272	mscL	large conductance mechanosensitive channel protein
AHA_3273	xerD	tyrosine recombinase XerD
AHA_3296	Unknown_2383	DsrE/DsrF-like family
AHA_3299	Unknown_2386	polyribonucleotide nucleotidyltransferase
AHA_3300	rpsO	ribosomal protein S15
AHA_3302	rbfA	ribosome-binding factor A
AHA_3303	Unknown_2388	translation initiation factor IF-2
AHA_3304	Unknown_2389	transcription elongation protein NusA
AHA_3305	Unknown_2390	15 kDa protein
AHA_3308	secG	preprotein translocase, SecG subunit
AHA_3310	glmM	phosphoglucosamine mutase
AHA_3311	folP	dihydropteroate synthase
AHA_3312	hflB	ATP-dependent metallopeptidase HflB
AHA_3313	rrmJ	ribosomal RNA large subunit methyltransferase J
AHA_3314	Unknown_2391	conserved hypothetical protein
AHA_3316	Unknown_2393	transcription elongation factor GreA
AHA_3320	Unknown_2397	geranyltranstransferase
AHA_3322	Unknown_2398	dipeptide transport system permease protein DppC
AHA_3323	Unknown_2399	dipeptide transport system permease protein DppB
AHA_3324	Unknown_2400	peptide ABC transporter, periplasmic peptide-binding protein
AHA_3325	Unknown_2401	dipeptide transport ATP-binding protein DppD
AHA_3326	Unknown_2402	phosphatidylglycerophosphatase A
AHA_3327	thiL	thiamine-monophosphate kinase
AHA_3328	nusB	transcription antitermination factor NusB
AHA_3329	ribE-2	6,7-dimethyl-8-ribityllumazine synthase
AHA_3331	Unknown_2404	riboflavin biosynthesis protein RibA
AHA_3332	ribE-3	riboflavin synthase, alpha subunit
AHA_3333	ribD	riboflavin biosynthesis protein RibD
AHA_3334	nrdR	transcriptional regulator, NrdR family
AHA_3336	glyA	serine hydroxymethyltransferase
AHA_3345	aroQ	3-dehydroquinate dehydratase, type II
AHA_3346	accB	acetyl-CoA carboxylase, biotin carboxyl carrier protein
AHA_3347	accC	acetyl-CoA carboxylase, biotin carboxylase
AHA_3349	panF	sodium/pantothenate symporter
AHA_3351	Unknown_2415	LysR-family transcriptional activator
AHA_3352	Unknown_2416	zinc-containing alcohol dehydrogenase superfamily
AHA_3353	prmA	ribosomal protein L11 methyltransferase
AHA_3356	Unknown_2419	nitroreductase family protein
AHA_3358	sppA	signal peptide peptidase SppA, 67K type
AHA_3362	Unknown_2423	general negative regulator of transcription subunit 1
AHA_3366	gltS	sodium/glutamate symporter
AHA_3367	Unknown_2427	methyl-accepting chemotaxis protein
AHA_3368	prfB	peptide chain release factor 2 (programmed frameshift)
AHA_3369	lysS	lysyl-tRNA synthetase
AHA_3373	cysH	phosphoadenosine phosphosulfate reductase
AHA_3377	folA	dihydrofolate reductase
AHA_3378	Unknown_2433	putative membrane protein
AHA_3379	Unknown_2434	putative membrane protein
AHA_3381	mog	molybdopterin biosynthesis mog protein
AHA_3382	Unknown_2436	3-oxoacyl-[acyl-carrier-protein] synthase II
AHA_3383	Unknown_2437	3-oxoacyl-(acyl-carrier-protein) reductase, putative
AHA_3406	Unknown_2460	kinase, pfkB family
AHA_3418	Unknown_2470	universal stress protein family
AHA_3420	proA	gamma-glutamyl phosphate reductase
AHA_3421	proB	glutamate 5-kinase
AHA_3422	crl	curlin genes transcriptional activatory protein
AHA_3423	Unknown_2472	esterase YafA
AHA_3424	gpt	xanthine-guanine phosphoribosyltransferase
AHA_3426	pepD	aminoacyl-histidine dipeptidase
AHA_3427	Unknown_2474	hypothetical protein
AHA_3428	Unknown_2475	oligopeptide transport ATP-binding protein AppF
AHA_3429	Unknown_2476	oligopeptide transport ATP-binding protein OppD
AHA_3431	Unknown_2478	inner membrane ABC transporter permease protein YejE
AHA_3447	gltX	glutamyl-tRNA synthetase
AHA_3449	Unknown_2490	opacity-associated protein A
AHA_3450	Unknown_2491	conserved domain protein
AHA_3461	psd	phosphatidylserine decarboxylase
AHA_3475	Unknown_2503	proline iminopeptidase
AHA_3480	Unknown_2508	thermolabile glutaminase
AHA_3481	Unknown_2509	conserved hypothetical protein
AHA_3482	trmB	tRNA (guanine-N(7)-)-methyltransferase
AHA_3488	Unknown_2515	ABC transporter, ATP-binding protein
AHA_3489	Unknown_2516	acyl-CoA thioesterase I
AHA_3492	Unknown_2519	putative membrane protein
AHA_3494	Unknown_2521	group II decarboxylase
AHA_3495	ispZ	intracellular septation protein A
AHA_3496	Unknown_2522	YciI domain protein
AHA_3497	cysQ-2	3'(2'),5'-bisphosphate nucleotidase
AHA_3499	galU	UTP-glucose-1-phosphate uridylyltransferase
AHA_3501	Unknown_2525	response regulator receiver domain
AHA_3504	Unknown_2528	DNA replication protein, putative
AHA_3506	Unknown_2530	ABC-type multidrug transport system, permease component
AHA_3507	Unknown_2531	ABC-type multidrug transport system, permease component
AHA_3510	Unknown_2534	tRNA-dihydrouridine synthase B
AHA_3511	fis	DNA-binding protein Fis
AHA_3517	Unknown_2536	HesB family protein
AHA_3525	Unknown_2543	response regulator
AHA_3529	Unknown_2547	glyoxylase I family protein
AHA_3530	mrcB	penicillin-binding protein 1B
AHA_3532	Unknown_2548	2'-5' RNA ligase
AHA_3533	sfsA	sugar fermentation stimulation protein
AHA_3534	dksA	RNA polymerase-binding protein DksA
AHA_3536	Unknown_2550	poly(A) polymerase
AHA_3537	folK-1	2-amino-4-hydroxy-6- hydroxymethyldihydropteridine pyrophosphokinase
AHA_3539	panC	pantoate--beta-alanine ligase
AHA_3544	Unknown_2555	ABC transporter, permease protein
AHA_3545	Unknown_2556	ABC transporter, ATP-binding protein
AHA_3546	hpt	hypoxanthine phosphoribosyltransferase
AHA_3547	Unknown_2557	LitR, transcriptional regulator
AHA_3548	Unknown_2558	3-octaprenyl-4-hydroxybenzoate decarboxylase UbiX
AHA_3550	ppa	inorganic pyrophosphatase
AHA_3554	Unknown_2562	conserved hypothetical protein
AHA_3557	Unknown_2565	ABC transporter, ATP-binding protein
AHA_3558	Unknown_2566	ABC-type antimicrobial peptide transport system, permease component
AHA_3560	Unknown_2568	conserved hypothetical protein
AHA_3564	cysC	adenylylsulfate kinase
AHA_3565	Unknown_2572	transporter, divalent anion:sodium symporter family
AHA_3566	Unknown_2573	sulfate adenylyltransferase subunit 1
AHA_3567	Unknown_2574	sulfate adenylyltransferase subunit 2
AHA_3568	Unknown_2575	siroheme synthase
AHA_3569	Unknown_2576	membrane protease subunits
AHA_3570	Unknown_2577	nodulation efficiency family protein
AHA_3571	Unknown_2578	CBS domains protein
AHA_3572	Unknown_2579	ABC transporter, ATP-binding protein
AHA_3574	Unknown_2581	protein involved in external DNA uptake
AHA_3575	Unknown_2582	transcriptional regulator
AHA_3576	Unknown_2583	acyl carrier protein phosphodiesterase
AHA_3583	putP	sodium/proline symporter
AHA_3586	ackA-2	acetate kinase
AHA_3587	Unknown_2592	conserved hypothetical protein
AHA_3588	Unknown_2593	acyltransferase family protein
AHA_3602	Unknown_2607	ATPase involved in DNA repair
AHA_3603	Unknown_2608	phosphatase YbhA
AHA_3606	Unknown_2611	Bkd operon transcriptional regulator
AHA_3612	Unknown_2617	nudix hydrolase 1
AHA_3616	glgB	1,4-alpha-glucan branching enzyme
AHA_3617	malQ	4-alpha-glucanotransferase
AHA_3618	gap-2	glyceraldehyde-3-phosphate dehydrogenase, type I
AHA_3619	Unknown_2619	aldose 1-epimerase family protein
AHA_3636	Unknown_2621	TPR domain protein
AHA_3637	pal	peptidoglycan-associated lipoprotein
AHA_3638	tolB	Tol-Pal system beta propeller repeat protein TolB
AHA_3640	tolR	protein TolR
AHA_3641	tolQ	protein TolQ
AHA_3642	Unknown_2622	acyl-CoA thioester hydrolase YbgC
AHA_3643	Unknown_2623	protein YbgE
AHA_3644	Unknown_2624	cyd operon protein YbgT
AHA_3645	cydB-2	cytochrome d ubiquinol oxidase, subunit II
AHA_3646	cydA	cytochrome d ubiquinol oxidase, subunit I
AHA_3647	ruvB	Holliday junction DNA helicase RuvB
AHA_3648	ruvA	Holliday junction DNA helicase RuvA
AHA_3650	proS	prolyl-tRNA synthetase
AHA_3651	Unknown_2626	oxidoreductase, short-chain dehydrogenase/reductase family
AHA_3652	Unknown_2627	conserved hypothetical protein
AHA_3653	Unknown_2628	transporter
AHA_3654	Unknown_2629	enoyl-CoA hydratase/isomerase family protein
AHA_3658	Unknown_2633	periplasmic murein peptide-binding protein
AHA_3660	Unknown_2635	conserved hypothetical protein
AHA_3661	Unknown_2636	conserved hypothetical protein
AHA_3662	Unknown_2637	integral membrane protein
AHA_3664	Unknown_2638	conserved hypothetical protein TIGR00044
AHA_3666	Unknown_2640	twitching motility protein PilU
AHA_3668	Unknown_2642	ATP-dependent RNA helicase SrmB
AHA_3669	Unknown_2643	SmtA protein
AHA_3670	brnQ-2	branched-chain amino acid transport system II carrier protein
AHA_3671	brnQ-3	branched-chain amino acid transport system II carrier protein
AHA_3673	Unknown_2645	chemotaxis protein CheX
AHA_3674	zur	zinc uptake regulation protein
AHA_3675	dusA	tRNA-dihydrouridine synthase A
AHA_3677	Unknown_2647	hypothetical protein
AHA_3678	Unknown_2648	DNA-binding protein HU-alpha
AHA_3680	Unknown_2649	type IV pilus assembly protein PilZ
AHA_3684	Unknown_2651	esterase/lipase
AHA_3687	deoD-2	purine nucleoside phosphorylase
AHA_3688	deoB	phosphopentomutase
AHA_3689	deoA	thymidine phosphorylase
AHA_3690	deoC-2	deoxyribose-phosphate aldolase
AHA_3692	Unknown_2655	putative deoxyribonuclease
AHA_3699	Unknown_2659	putative permease
AHA_3700	pepA	leucyl aminopeptidase
AHA_3701	Unknown_2660	DNA polymerase III, chi subunit
AHA_3702	valS	valyl-tRNA synthetase
AHA_3712	csrA	carbon storage regulator
AHA_3713	Unknown_2664	asparate kinase, monofunctional class
AHA_3714	alaS	alanyl-tRNA synthetase
AHA_3716	recA	recA protein
AHA_3717	Unknown_2665	CinA, C-terminal
AHA_3718	mutS	DNA mismatch repair protein MutS
AHA_3719	Unknown_2666	transporter, betaine/carnitine/choline transporter (BCCT) family
AHA_3721	Unknown_2668	transcriptional regulator, MarR family
AHA_3722	Unknown_2669	protein of unknown function, DUF
AHA_3724	Unknown_2671	metalloprotease, opacity-associated protein A family
AHA_3727	Unknown_2673	immunogenic protein
AHA_3726	Unknown_2674	periplasmic protein
AHA_3728	znuA	zinc ABC transporter, periplasmic zinc-binding protein
AHA_3729	znuC	high-affinity zinc uptake ABC transporter, ATP-binding protein ZnuC
AHA_3730	znuB	zinc uptake ABC transporter, permease protein ZnuB
AHA_3731	Unknown_2675	transcriptional regulator, LysR family
AHA_3732	Unknown_2676	transporter, drug/metabolite exporter family
AHA_3733	Unknown_2677	uracil-DNA glycosylase
AHA_3739	Unknown_2682	phage shock protein A
AHA_3740	plsC	1-acyl-sn-glycerol-3-phosphate acyltransferase
AHA_3743	Unknown_2685	secreted protein, suppressor for copper-sensitivity C
AHA_3753	Unknown_2695	LysR-family transcriptional regulator
AHA_3756	parE	DNA topoisomerase IV, B subunit
AHA_3762	Unknown_2702	esterase YqiA
AHA_3763	Unknown_2703	Icc protein
AHA_3764	Unknown_2704	phosphohydrolase
AHA_3765	Unknown_2705	conserved hypothetical protein
AHA_3766	Unknown_2706	HAS ABC exporter outer membrane component
AHA_3771	Unknown_2709	conserved hypothetical protein
AHA_3772	Unknown_2710	Pho4 family protein
AHA_3773	Unknown_2711	ybaK/ebsC protein
AHA_3781	Unknown_2719	LrgB family protein
AHA_3785	exeA	general secretion pathway protein A
AHA_3787	mutY	A/G-specific adenine glycosylase
AHA_3788	Unknown_2724	protein YggX
AHA_3789	Unknown_2725	membrane-bound lytic murein transglycosylase C
AHA_3793	Unknown_2729	outer membrane protein P5
AHA_3794	Unknown_2730	conserved hypothetical protein
AHA_3795	Unknown_2731	paraquat-inducible protein B
AHA_3796	Unknown_2732	paraquat-inducible protein A
AHA_3797	Unknown_2733	Hfq protein
AHA_3801	dapA-2	dihydrodipicolinate synthase
AHA_3803	glgC-3	glucose-1-phosphate adenylyltransferase
AHA_3804	Unknown_2738	glycogen synthase
AHA_3817	Unknown_2745	ABC transporter, permease protein
AHA_3819	Unknown_2747	hypothetical protein
AHA_3821	Unknown_2749	transcriptional regulator, AsnC family
AHA_3823	treC	alpha,alpha-phosphotrehalase
AHA_3824	treP	pts system, trehalose-specific iibc component
AHA_3827	Unknown_2752	mercuric reductase (Hg(II) reductase)
AHA_3828	Unknown_2753	L-asparaginase, type II
AHA_3830	Unknown_2755	conserved hypothetical protein
AHA_3833	bfr	bacterioferritin
AHA_3835	Unknown_2758	transcriptional activator HlyU
AHA_3837	Unknown_2759	conserved hypothetical protein
AHA_3838	Unknown_2761	chemotaxis protein CheV
AHA_3846	Unknown_2765	conserved hypothetical protein
AHA_3847	folB	dihydroneopterin aldolase
AHA_3848	folK-2	2-amino-4-hydroxy-6- hydroxymethyldihydropteridine pyrophosphokinase
AHA_3851	Unknown_2768	cobalamin synthesis protein/P47K family protein
AHA_3852	Unknown_2769	FAD binding domain protein
AHA_3854	Unknown_2771	HTH-type transcriptional regulator TrpI
AHA_3857	Unknown_2773	serine protease
AHA_3861	lpdA	dihydrolipoamide dehydrogenase
AHA_3863	Unknown_2777	pyruvate dehydrogenase E1 component
AHA_3864	Unknown_2778	pyruvate dehydrogenase complex repressor
AHA_3865	Unknown_2779	N-acetyl-anhydromuramyl-L-alanine amidase
AHA_3867	nadC	nicotinate-nucleotide pyrophosphorylase
AHA_3869	pilB	type IV-A pilus assembly ATPase PilB
AHA_3871	gspO	prepilin peptidase
AHA_3872	coaE	dephospho-CoA kinase
AHA_3873	Unknown_2782	conserved hypothetical protein
AHA_3875	Unknown_2784	mutator MutT protein
AHA_3877	secA	preprotein translocase, SecA subunit
AHA_3878	Unknown_2786	M23/M37 peptidase domain protein
AHA_3879	lpxC	UDP-3-0-acyl N-acetylglucosamine deacetylase
AHA_3880	ftsZ	cell division protein FtsZ
AHA_3881	ftsA	cell division protein FtsA
AHA_3882	ftsQ	cell division protein FtsQ
AHA_3883	murC	UDP-N-acetylmuramate--alanine ligase
AHA_3884	murG	undecaprenyldiphospho-muramoylpentapeptide beta-N-acetylglucosaminyltransferase
AHA_3885	ftsW	cell division protein FtsW
AHA_3886	murD	UDP-N-acetylmuramoylalanine--D-glutamate ligase
AHA_3888	murF	UDP-N-acetylmuramoyl-tripeptide--D-alanyl-D- alanine ligase
AHA_3889	murE	UDP-N-acetylmuramoylalanyl-D-glutamate--2, 6-diaminopimelate ligase
AHA_3890	ftsI	peptidoglycan synthetase FtsI
AHA_3891	ftsL	cell division protein FtsL
AHA_3892	mraW	S-adenosyl-methyltransferase MraW
AHA_3894	Unknown_2787	tetrapyrrole methylase family protein
AHA_3895	Unknown_2788	LppC superfamily
AHA_3897	gmhA-2	phosphoheptose isomerase
AHA_3898	Unknown_2790	secreted protein
AHA_3899	sspB	stringent starvation protein B
AHA_3900	Unknown_2791	stringent starvation protein A
AHA_3901	Unknown_2792	ubiquinol--cytochrome c reductase, cytochrome c1
AHA_3902	petB	ubiquinol-cytochrome c reductase, cytochrome b subunit
AHA_3904	rpsI	ribosomal protein S9
AHA_3905	rplM	ribosomal protein L13
AHA_3906	Unknown_2793	ATPase, AFG1 family
AHA_3907	Unknown_2794	conserved hypothetical protein
AHA_3908	degQ	serine peptidase DegQ
AHA_3909	degS	periplasmic serine peptidase DegS
AHA_3919	Unknown_2804	multiphosphoryl transfer protein (MTP)
AHA_3920	Unknown_2805	conserved hypothetical protein
AHA_3921	Unknown_2806	conserved hypothetical protein
AHA_3922	yfiA-2	ribosomal subunit interface protein
AHA_3923	rpoN	RNA polymerase sigma-54 factor
AHA_3924	Unknown_2807	ABC transporter, ATP-binding protein
AHA_3925	Unknown_2808	protein YhbN
AHA_3926	Unknown_2809	conserved hypothetical protein
AHA_3929	Unknown_2811	ABC transporter, ATP-binding protein
AHA_3930	Unknown_2812	putative ABC transporter, permease protein
AHA_3931	Unknown_2813	Mce family protein
AHA_3932	ttg2D	toluene tolerance protein Ttg2D
AHA_3933	Unknown_2814	anti-anti-sigma factor family protein
AHA_3934	Unknown_2815	BolA/YrbA family protein
AHA_3935	murA	UDP-N-acetylglucosamine 1-carboxyvinyltransferase
AHA_3936	Unknown_2816	protein PmbA
AHA_3937	Unknown_2817	conserved hypothetical protein
AHA_3939	Unknown_2819	conserved hypothetical protein
AHA_3955	uvrA	excinuclease ABC, A subunit
AHA_3957	ssb	single-strand binding protein
AHA_3962	Unknown_2834	conserved domain protein
AHA_3966	Unknown_2838	DNA-binding response regulator
AHA_3967	Unknown_2839	hypothetical protein
AHA_3977	Unknown_2846	inner membrane protein YqjF
AHA_3978	Unknown_2847	cupin domain protein
AHA_3979	Unknown_2848	hypothetical protein
AHA_3980	Unknown_2849	putative HTH-type transcriptional regulator YeeY
AHA_3981	Unknown_2850	conserved hypothetical protein
AHA_3988	Unknown_2857	HAD-superfamily subfamily IB hydrolase
AHA_3998	Unknown_2867	hypothetical protein
AHA_4000	Unknown_2869	putative membrane protein
AHA_4019	fusA	translation elongation factor G
AHA_4020	rpsG	ribosomal protein S7
AHA_4021	rpsL	ribosomal protein S12
AHA_4022	Unknown_2879	conserved hypothetical protein
AHA_4023	Unknown_2880	DsrF protein
AHA_4024	Unknown_2881	intracellular sulfur oxidation protein DsrE
AHA_4025	Unknown_2882	endoribonuclease L-PSP, putative
AHA_4026	Unknown_2883	MukF protein
AHA_4027	rpoC	DNA-directed RNA polymerase, beta' subunit
AHA_4028	rpoB	DNA-directed RNA polymerase, beta subunit
AHA_4029	rplL	ribosomal protein L7/L12
AHA_4030	Unknown_2884	50S ribosomal subunit protein L10
AHA_4031	rplA	ribosomal protein L1
AHA_4032	rplK	ribosomal protein L11
AHA_4033	nusG	transcription termination/antitermination factor NusG
AHA_4034	secE	preprotein translocase, SecE subunit
AHA_4039	coaA	pantothenate kinase
AHA_4040	Unknown_2885	BirA bifunctional protein
AHA_4041	murB	UDP-N-acetylenolpyruvoylglucosamine reductase
AHA_4042	Unknown_2886	KtrA
AHA_4047	topB	DNA topoisomerase III
AHA_4050	Unknown_2893	hypothetical protein
AHA_4051	Unknown_2894	sensor histidine kinase
AHA_4052	Unknown_2895	two-component system, regulatory protein
AHA_4054	Unknown_2897	conserved hypothetical protein
AHA_4055	Unknown_2898	membrane protein YedZ
AHA_4056	Unknown_2899	molybdopterin oxidoreductase family protein
AHA_4059	Unknown_2902	transcriptional regulatory protein ZraR
AHA_4060	Unknown_2903	hypothetical protein
AHA_4063	Unknown_2906	pteridine reductase 1
AHA_4065	Unknown_2907	CBS domain protein
AHA_4066	Unknown_2909	glutamine transport system substrate-binding protein, putative
AHA_4067	asnC	regulatory protein AsnC
AHA_4068	asnA	aspartate--ammonia ligase
AHA_4071	clpB	ATP-dependent chaperone protein ClpB
AHA_4072	Unknown_2912	conserved hypothetical protein
AHA_4073	Unknown_2913	ribosomal large subunit pseudouridine synthase D
AHA_4074	Unknown_2914	lipoprotein, ComL family
AHA_4079	pntB	NAD(P) transhydrogenase, beta subunit
AHA_4081	Unknown_2919	alcohol dehydrogenase, iron-containing
AHA_4086	Unknown_2923	hypothetical protein
AHA_4087	pyrB	aspartate carbamoyltransferase
AHA_4088	pyrI	aspartate carbamoyltransferase, regulatory subunit
AHA_4090	Unknown_2925	putative transporter
AHA_4091	argF-2	ornithine carbamoyltransferase
AHA_4092	arcC-2	carbamate kinase
AHA_4098	mglC	galactoside ABC transporter, permease protein MglC
AHA_4099	mglA	galactoside ABC transporter, ATP-binding protein
AHA_4103	galE-2	UDP-glucose 4-epimerase
AHA_4112	argS	arginyl-tRNA synthetase
AHA_4113	Unknown_2936	cell division protein
AHA_4114	hslV	ATP-dependent protease HslV
AHA_4120	Unknown_2939	probable nitrite transporter
AHA_4121	Unknown_2940	siroheme synthase
AHA_4124	rraA-2	regulator of ribonuclease activity A
AHA_4125	Unknown_2942	putative membrane protein
AHA_4126	Unknown_2943	conserved hypothetical protein
AHA_4127	Unknown_2944	YdiU family protein
AHA_4129	recQ	ATP-dependent DNA helicase RecQ
AHA_4130	Unknown_2946	thioesterase (4HBT) superfamily enzyme
AHA_4131	Unknown_2947	hypothetical protein
AHA_4134	potI	putrescine ABC transporter, permease protein PotI
AHA_4135	potH	putrescine ABC transporter, permease protein PotH
AHA_4136	Unknown_2949	putrescine transport ATP-binding protein PotG
AHA_4137	potD	spermidine/putrescine ABC transporter, periplasmic spermidine/putrescine-binding protein
AHA_4138	potF	putrescine ABC transporter, periplasmic putrescine-binding protein
AHA_4139	Unknown_2950	aminotransferase, class III
AHA_4140	Unknown_2951	glutamine synthetase
AHA_4141	Unknown_2952	putative RNA polymerase-binding protein DksA
AHA_4142	Unknown_2953	conserved hypothetical protein
AHA_4145	Unknown_2956	D-lactate dehydrogenase
AHA_4148	Unknown_2959	conserved hypothetical protein
AHA_4157	Unknown_2967	adenylyl-sulfate kinase
AHA_4175	Unknown_2982	oxidoreductase, short chain dehydrogenase/reductase family
AHA_4189	Unknown_2995	ATP:cob(I)alamin adenosyltransferase, putative
AHA_4192	Unknown_2997	transcriptional regulatory protein RstA
AHA_4196	Unknown_3001	nucleoside-diphosphate-sugar epimerase
AHA_4197	rpmE-2	ribosomal protein L31
AHA_4198	priA	primosomal protein N'
AHA_4200	Unknown_3003	outer-membrane protein A
AHA_4202	ilvD	dihydroxy-acid dehydratase
AHA_4204	ilvB-2	acetolactate synthase, large subunit, biosynthetic type
AHA_4205	Unknown_3004	ilvBEDA operon leader peptide
AHA_4208	Unknown_3008	hypothetical protein
AHA_4210	Unknown_3009	MutT/nudix family protein
AHA_4211	Unknown_3010	pyrazinamidase/nicotinamidase
AHA_4212	pncB	nicotinate phosphoribosyltransferase
AHA_4216	dsbA	thiol:disulfide interchange protein DsbA
AHA_4217	Unknown_3011	Phosphotransferase enzyme family
AHA_4218	ccoG	cytochrome c oxidase accessory protein CcoG
AHA_4219	Unknown_3012	conserved hypothetical protein
AHA_4220	Unknown_3013	GGDEF domain protein
AHA_4221	cueR	Cu(I)-responsive transcriptional regulator
AHA_4224	rph	ribonuclease PH
AHA_4225	Unknown_3014	conserved hypothetical protein
AHA_4232	rfaD	ADP-L-glycero-D-manno-heptose-6-epimerase
AHA_4233	Unknown_3020	transcriptional regulator, TetR family
AHA_4234	kbl	2-amino-3-ketobutyrate coenzyme A ligase
AHA_4235	tdh	L-threonine 3-dehydrogenase
AHA_4236	Unknown_3021	cytochrome c5
AHA_4238	rep	ATP-dependent DNA helicase Rep
AHA_4239	Unknown_3023	cysteine desulfurase
AHA_4241	Unknown_3025	ThiF domain protein
AHA_4254	glmS	glucosamine--fructose-6-phosphate aminotransferase, isomerizing
AHA_4255	srlR	glucitol operon repressor
AHA_4256	Unknown_3032	transcriptional regulatory protein CreB
AHA_4260	glmU	UDP-N-acetylglucosamine pyrophosphorylase/glucosamine-1-phosphate N-acetyltransferase
AHA_4261	atpC	ATP synthase F1, epsilon subunit
AHA_4262	atpD	ATP synthase F1, beta subunit
AHA_4263	atpG	ATP synthase F1, gamma subunit
AHA_4264	atpA	ATP synthase F1, alpha subunit
AHA_4265	atpH	ATP synthase F1, delta subunit
AHA_4266	atpF	ATP synthase F0, B subunit
AHA_4267	atpE	ATP synthase F0, C subunit
AHA_4268	atpB	ATP synthase F0, A subunit
AHA_4270	Unknown_3036	chromosome partitioning protein ParB
AHA_4271	Unknown_3037	Soj protein
AHA_4272	gidB	methyltransferase GidB
AHA_4273	gidA	glucose-inhibited division protein A
AHA_4276	Unknown_3040	ABC transporter ATP-binding protein YojI
AHA_4277	Unknown_3041	ferrichrome ABC transporter, ATP-binding protein
AHA_4281	Unknown_3044	membrane protein OxaA
AHA_4282	Unknown_3045	conserved hypothetical protein
AHA_4283	rnpA	ribonuclease P protein component
AHA_4285	Unknown_3046	L-cystine ABC transporter, ATP-binding protein
AHA_4286	Unknown_3047	probable amino-acid ABC transporter permease protein YckJ
AHA_4287	Unknown_3048	cystine-binding periplasmic protein

## Sheet: 80%
List of the coding sequences (CDSs) being in the core genomes (80% similarity) of the 43 aeromonad strains studied (see Table S1)
Locus tag	Gene	Product
AHA_0001	dnaA-1	chromosomal replication initiator protein DnaA
AHA_0002	dnaN	DNA polymerase III, beta subunit
AHA_0004	gyrB	DNA gyrase, B subunit
AHA_0007	Unknown_3	16 kDa heat shock protein A
AHA_0008	Unknown_4	16 kDa heat shock protein A
AHA_0009	Unknown_5	valine--pyruvate aminotransferase
AHA_0019	gor	glutathione-disulfide reductase
AHA_0038	Unknown_25	tRNA guanosine-2'-O-methyltransferase
AHA_0039	Unknown_26	guanosine-3',5'-bis(diphosphate) 3'-pyrophosphohydrolase ((ppGpp)ase)
AHA_0040	rpoZ	DNA-directed RNA polymerase, omega subunit
AHA_0042	Unknown_28	lipopolysaccharide heptosyltransferase
AHA_0043	kdkA	3-deoxy-D-manno-octulosonic acid kinase
AHA_0045	Unknown_30	hypothetical membrane protein YigM
AHA_0048	Unknown_33	putative membrane protein
AHA_0050	Unknown_34	transcriptional regulator, LysR family
AHA_0076	Unknown_55	RNA-binding protein
AHA_0084	Unknown_56	ubiquinone/menaquinone biosynthesis methyltransferase UbiE
AHA_0085	Unknown_57	conserved hypothetical protein
AHA_0086	ubiB	2-polyprenylphenol 6-hydroxylase
AHA_0087	tatA	twin arginine-targeting protein translocase TatA
AHA_0089	tatC	twin arginine-targeting protein translocase TatC
AHA_0090	Unknown_58	deoxyribonuclease TatD
AHA_0091	hemB	delta-aminolevulinic acid dehydratase
AHA_0092	prlC	oligopeptidase A
AHA_0094	Unknown_60	conserved hypothetical protein
AHA_0097	Unknown_63	ATP-dependent RNA helicase RhlB
AHA_0098	trx	thioredoxin
AHA_0101	Unknown_65	3-octaprenyl-4-hydroxybenzoate carboxy-lyase
AHA_0102	Unknown_66	NAD(P)H-flavin reductase (FMN reductase)
AHA_0103	Unknown_67	conserved hypothetical protein
AHA_0105	Unknown_69	GlpG protein
AHA_0106	Unknown_70	thiosulfate sulfurtransferase GlpE
AHA_0110	Unknown_74	high-affinity branched-chain amino acid ABC transporter, ATP-binding protein LivG
AHA_0111	Unknown_75	high-affinity branched-chain amino acid ABC transporter, permease protein LivM
AHA_0112	Unknown_76	high-affinity branched-chain amino acid transport system permeaseprotein LivH
AHA_0113	Unknown_77	Leu/Ile/Val-binding protein
AHA_0123	Unknown_85	Low affinity tryptophan permease
AHA_0127	glyS	glycyl-tRNA synthetase, beta subunit
AHA_0128	glyQ	glycyl-tRNA synthetase, alpha subunit
AHA_0131	Unknown_91	inner membrane lipoprotein YiaD
AHA_0132	Unknown_92	endoribonuclease L-PSP
AHA_0133	Unknown_93	conserved hypothetical protein
AHA_0135	Unknown_95	ABC-type sugar transport system, periplasmic component
AHA_0136	Unknown_96	signal transduction histidine kinase
AHA_0137	Unknown_97	GltR
AHA_0138	fadA	acetyl-CoA C-acyltransferase FadA
AHA_0139	fadB	fatty oxidation complex, alpha subunit FadB
AHA_0143	trkH	Trk system potassium uptake protein TrkH
AHA_0144	Unknown_100	protoporphyrinogen oxidase
AHA_0149	Unknown_101	acyl-CoA synthetase
AHA_0151	ilvY	transcriptional regulator IlvY
AHA_0153	ilvC	ketol-acid reductoisomerase
AHA_0154	pgi	glucose-6-phosphate isomerase
AHA_0156	Unknown_105	small-conductance mechanosensitive channel
AHA_0157	Unknown_106	transcriptional regulator, TetR family
AHA_0159	coaBC	phosphopantothenoylcysteine decarboxylase/phosphopantothenate--cysteine ligase
AHA_0160	radC	DNA repair protein RadC
AHA_0161	rpmB	ribosomal protein L28
AHA_0162	rpmG	ribosomal protein L33
AHA_0164	mutM	formamidopyrimidine-DNA glycosylase
AHA_0166	coaD	pantetheine-phosphate adenylyltransferase
AHA_0167	Unknown_110	heptosyltransferase
AHA_0169	rfaF	lipopolysaccharide heptosyltransferase II
AHA_0181	ubiA	4-hydroxybenzoate polyprenyl transferase
AHA_0183	lexA	LexA repressor
AHA_0188	Unknown_125	RNA methyltransferase, TrmH family, group 2
AHA_0191	fieF	cation-efflux pump FieF
AHA_0192	cysE	serine O-acetyltransferase
AHA_0193	Unknown_126	conserved hypothetical protein
AHA_0195	Unknown_128	sigma cross-reacting protein 27A
AHA_0197	Unknown_129	carbonic anhydrase, family 3
AHA_0216	Unknown_142	putative transport system permease abc transporter protein
AHA_0217	Unknown_143	putative transport system permease abc transporter protein
AHA_0218	Unknown_144	ABC transporter, nucleotide binding/ATPase protein (sugar/ribonucleotide)
AHA_0220	uvrD	DNA helicase II
AHA_0240	Unknown_164	transcriptional regulator, AraC/XylS family
AHA_0241	rarD-1	RarD protein
AHA_0243	Unknown_166	putative aldehyde dehydrogenase
AHA_0244	Unknown_167	DNA-binding protein
AHA_0245	Unknown_168	omega-amino acid--pyruvate aminotransferase
AHA_0249	Unknown_170	carbohydrate kinase, PfkB family
AHA_0250	Unknown_171	Rrf2 family protein
AHA_0253	Unknown_174	DNA recombination protein RmuC
AHA_0254	Unknown_175	TrkH
AHA_0255	trkA	Trk system potassium uptake protein TrkA
AHA_0256	sun	ribosomal RNA small subunit methyltransferase B
AHA_0257	fmt	methionyl-tRNA formyltransferase
AHA_0258	def-1	peptide deformylase
AHA_0261	Unknown_177	conserved hypothetical protein
AHA_0264	Unknown_179	Sua5/YciO/YrdC family protein
AHA_0265	hemF	coproporphyrinogen III oxidase, aerobic
AHA_0268	Unknown_181	GTP-binding protein YihA
AHA_0269	Unknown_182	cytochrome c4
AHA_0272	hemN	oxygen-independent coproporphyrinogen III oxidase
AHA_0273	add-1	adenosine deaminase
AHA_0274	ntrC	nitrogen regulation protein NR(I)
AHA_0275	glnL	nitrogen regulation protein NR(II)
AHA_0277	glnA	glutamine synthetase, type I
AHA_0278	typA	GTP-binding protein TypA
AHA_0279	Unknown_186	YihY family protein
AHA_0282	Unknown_188	acetyltransferase
AHA_0284	recG	ATP-dependent DNA helicase RecG
AHA_0285	pssA	CDP-diacylglycerol--serine O-phosphatidyltransferase
AHA_0293	gpmI	2,3-bisphosphoglycerate-independent phosphoglycerate mutase
AHA_0294	Unknown_193	rhodanese domain protein
AHA_0295	secB	protein-export chaperone SecB
AHA_0296	Unknown_194	glycerol-3-phosphate dehydrogenase [NAD(P)+] (NAD(P)H-dependent glycerol-3-phosphate dehydrogenase)
AHA_0297	gntY	protein GntY
AHA_0299	bioH	putative pimeloyl-BioC--CoA transferase BioH
AHA_0306	envZ	osmolarity sensor protein EnvZ
AHA_0307	Unknown_201	transporter, drug/metabolite exporter family
AHA_0308	rpsJ	ribosomal protein S10
AHA_0309	rplC	ribosomal protein L3
AHA_0310	rplD	ribosomal protein L4/L1 family
AHA_0311	rplW	ribosomal protein L23
AHA_0312	rplB	ribosomal protein L2
AHA_0313	rpsS	ribosomal protein S19
AHA_0314	rplV	ribosomal protein L22
AHA_0315	rpsC	ribosomal protein S3
AHA_0316	rplP	ribosomal protein L16
AHA_0317	rpmC	ribosomal protein L29
AHA_0318	rpsQ	ribosomal protein S17
AHA_0319	rplN	ribosomal protein L14
AHA_0320	rplX	ribosomal protein L24
AHA_0321	Unknown_202	50S ribosomal protein L5
AHA_0322	Unknown_203	30S ribosomal protein S14
AHA_0323	rpsH	ribosomal protein S8
AHA_0324	Unknown_204	50S ribosomal protein L6
AHA_0325	rplR	ribosomal protein L18
AHA_0326	rpsE	ribosomal protein S5
AHA_0327	rpmD	ribosomal protein L30
AHA_0328	rplO	ribosomal protein L15
AHA_0329	secY	preprotein translocase, SecY subunit
AHA_0330	rpsM	ribosomal protein S13p/S18e
AHA_0331	rpsK	ribosomal protein S11
AHA_0332	rpsD	ribosomal protein S4
AHA_0333	rpoA	DNA-directed RNA polymerase, alpha subunit
AHA_0334	rplQ	ribosomal protein L17
AHA_0340	Unknown_205	hypothetical protein
AHA_0342	kefB	glutathione-regulated potassium-efflux system protein KefB
AHA_0347	Unknown_211	conserved hypothetical protein
AHA_0348	Unknown_212	protease II
AHA_0349	Unknown_213	trap transporter solute receptor, taxi family
AHA_0353	Unknown_217	membrane protein, putative
AHA_0358	Unknown_222	proton/glutamate symporter
AHA_0360	Unknown_224	membrane protein, putative
AHA_0361	Unknown_225	HTH-type transcriptional regulator YidZ
AHA_0363	Unknown_227	conserved hypothetical protein
AHA_0367	Unknown_231	transcriptional regulator, TetR family
AHA_0372	ftsE	cell division ATP-binding protein FtsE
AHA_0373	Unknown_236	cell division membrane protein
AHA_0374	rpoH	alternative sigma factor RpoH
AHA_0375	Unknown_237	carbonic anhydrase
AHA_0383	Unknown_240	msha biogenesis protein mshh
AHA_0400	mreB	rod shape-determining protein MreB
AHA_0402	mreD	rod shape-determining protein MreD
AHA_0403	maf-1	septum formation protein Maf
AHA_0404	Unknown_256	ribonuclease G
AHA_0407	Unknown_259	hydrolase, carbon-nitrogen family
AHA_0431	Unknown_281	NhaP-type Na+/H+ and K+/H+ antiporters
AHA_0432	metH	methionine synthase
AHA_0433	Unknown_282	ribosomal protein S6 modification protein
AHA_0463	Unknown_307	hypothetical outer membrane protein
AHA_0464	glpX	fructose-1,6-bisphosphatase, class II
AHA_0465	Unknown_308	proteinase inhibitor
AHA_0466	Unknown_309	HemY protein
AHA_0469	hemC	porphobilinogen deaminase
AHA_0470	cyaA	adenylate cyclase, class I
AHA_0472	Unknown_312	protein CyaY
AHA_0473	lysA	diaminopimelate decarboxylase
AHA_0474	dapF	diaminopimelate epimerase
AHA_0475	Unknown_313	protein of unknown function
AHA_0476	xerC	tyrosine recombinase XerC
AHA_0482	Unknown_319	phosphatase YidA
AHA_0489	metA	homoserine O-succinyltransferase
AHA_0491	Unknown_327	transcriptional regulator, AsnC family
AHA_0500	Unknown_336	NADP-dependent l-serine/l-allo-threonine dehydrogenase ydfg
AHA_0529	menB	naphthoate synthase
AHA_0533	menA	1,4-dihydroxy-2-naphthoate octaprenyltransferase
AHA_0544	Unknown_374	transporter, CorA-like family
AHA_0545	Unknown_375	conserved hypothetical protein
AHA_0560	Unknown_387	surface antigen family protein
AHA_0563	Unknown_390	aminopeptidase P
AHA_0564	Unknown_391	transcriptional regulator, GntR family
AHA_0566	hslO	33 kDa chaperonin HslO
AHA_0569	gspD	general secretion pathway protein D
AHA_0570	gspE	general secretory pathway protein E
AHA_0571	gspF	general secretion pathway protein F
AHA_0572	gspG	general secretion pathway protein G
AHA_0574	gspI	general secretion pathway protein I
AHA_0575	gspJ	general secretion pathway protein J
AHA_0577	gspL	general secretion pathway protein L
AHA_0578	gspM	general secretion pathway protein M
AHA_0588	metJ	met repressor
AHA_0590	Unknown_399	bifunctional aspartokinase/homoserine dehydrogenase II (akii-hdii)
AHA_0591	ppc	phosphoenolpyruvate carboxylase
AHA_0593	argC	N-acetyl-gamma-glutamyl-phosphate reductase
AHA_0594	argB	acetylglutamate kinase
AHA_0595	argF-1	ornithine carbamoyltransferase
AHA_0596	argG	argininosuccinate synthase
AHA_0597	argH	argininosuccinate lyase
AHA_0618	Unknown_417	ErfK/YbiS/YcfS/YnhG family protein
AHA_0624	Unknown_423	aromatic-amino-acid aminotransferase
AHA_0630	Unknown_429	thiol peroxidase
AHA_0632	Unknown_431	ATP-dependent RNA helicase, dead box family
AHA_0639	Unknown_438	conserved hypothetical protein
AHA_0649	Unknown_448	nitrogen regulatory protein P-II
AHA_0653	Unknown_451	TyrA protein
AHA_0654	argR	arginine repressor
AHA_0655	Unknown_452	arginine ABC transporter, ATP-binding protein
AHA_0656	Unknown_453	arginine ABC transporter, periplasmic arginine-binding protein ArtI
AHA_0657	Unknown_454	arginine ABC transporter, permease protein ArtQ
AHA_0658	Unknown_455	arginine ABC transporter, permease protein ArtM
AHA_0659	mdh	malate dehydrogenase, NAD-dependent
AHA_0661	Unknown_457	flavohemoprotein
AHA_0662	Unknown_458	Rrf2 family protein
AHA_0663	Unknown_459	putative transporter
AHA_0664	Unknown_460	putative cytochrome C assembly protein
AHA_0666	rpsP	ribosomal protein S16
AHA_0667	rimM	16S rRNA processing protein RimM
AHA_0668	trmD	tRNA (guanine-N1)-methyltransferase
AHA_0669	rplS	ribosomal protein L19
AHA_0670	Unknown_461	1,4-alpha-glucan branching enzyme
AHA_0671	mutH	DNA mismatch repair endonuclease MutH
AHA_0672	Unknown_462	hydrolase, NUDIX family
AHA_0673	ptsI-1	phosphoenolpyruvate-protein phosphotransferase
AHA_0674	lgt	prolipoprotein diacylglyceryl transferase
AHA_0676	nhaA	Na+/H+ antiporter NhaA
AHA_0678	Unknown_463	nodulation protein NolR
AHA_0679	rpsT	ribosomal protein S20
AHA_0680	mviN	integral membrane protein MviN
AHA_0681	ribF	riboflavin biosynthesis protein RibF
AHA_0682	ileS	isoleucyl-tRNA synthetase
AHA_0683	lspA	signal peptidase II
AHA_0684	fkpB	FKBP-type peptidyl-prolyl cis-trans isomerase FkpB
AHA_0685	ispH	4-hydroxy-3-methylbut-2-enyl diphosphate reductase
AHA_0697	Unknown_474	glutamine-dependent NAD(+) synthetase (NAD(+) synthase[glutamine-hydrolyzing])
AHA_0698	glnB	nitrogen regulatory protein P-II 1
AHA_0699	Unknown_475	transcriptional regulatory protein
AHA_0700	luxS	S-Ribosylhomocysteinase (LuxS)
AHA_0701	Unknown_476	GGDEF family protein
AHA_0702	rnr	ribonuclease R
AHA_0703	Unknown_477	RNA methyltransferase, TrmH family, group 3
AHA_0704	Unknown_478	cAMP-binding proteins - catabolite gene activator and regulatory subunit of cAMP-dependent protein kinase
AHA_0709	mntH	manganese transport protein MntH
AHA_0710	rpsF	ribosomal protein S6
AHA_0711	rpsR	ribosomal protein S18
AHA_0712	rplI	ribosomal protein L9
AHA_0713	Unknown_483	ferredoxin--NADP reductase
AHA_0716	Unknown_486	hypothetical protein
AHA_0717	Unknown_487	quinone oxidoreductase
AHA_0719	Unknown_489	peptidase, M16B family
AHA_0720	gshA	glutamate--cysteine ligase
AHA_0724	rimI	ribosomal-protein-alanine acetyltransferase
AHA_0730	prfC	peptide chain release factor 3
AHA_0734	Unknown_501	transcriptional regulator, MarR family
AHA_0735	xenB	xenobiotic reductase B
AHA_0737	Unknown_503	transcriptional regulator, LysR family
AHA_0738	Unknown_504	agmatine deiminase
AHA_0739	Unknown_505	putative amidase
AHA_0778	hemE	uroporphyrinogen decarboxylase
AHA_0779	Unknown_539	ROK family protein
AHA_0780	epd	D-erythrose-4-phosphate dehydrogenase
AHA_0781	pgk	phosphoglycerate kinase
AHA_0782	fbaA	fructose-bisphosphate aldolase, class II
AHA_0783	Unknown_540	oxidoreductase
AHA_0785	dsbD	thiol:disulfide interchange protein DsbD
AHA_0791	Unknown_546	TPR repeat protein
AHA_0793	nadB	L-aspartate oxidase
AHA_0794	Unknown_548	RNA polymerase sigma-E factor
AHA_0796	rseB	sigma-E factor regulatory protein RseB
AHA_0798	lepA	GTP-binding protein LepA
AHA_0799	lepB	signal peptidase I
AHA_0800	rnc	ribonuclease III
AHA_0801	era	GTP-binding protein Era
AHA_0802	recO	DNA repair protein RecO
AHA_0803	pdxJ	pyridoxal phosphate biosynthetic protein PdxJ
AHA_0815	Unknown_559	conserved hypothetical protein
AHA_0818	Unknown_561	GTP pyrophosphokinase (ATP:GTP 3'-pyrophosphotransferase)(ppGpp synthetase I) ((p)ppGpp synthetase)
AHA_0819	Unknown_562	MazG family protein
AHA_0820	pyrG	CTP synthase
AHA_0821	eno	phosphopyruvate hydratase
AHA_0823	ispD	2-C-methyl-D-erythritol 4-phosphate cytidylyltransferase
AHA_0824	ispF	2C-methyl-D-erythritol 2,4-cyclodiphosphate synthase
AHA_0825	truD	tRNA pseudouridine synthase D
AHA_0826	surE	acid phosphatase SurE
AHA_0827	pcm	protein-L-isoaspartate(D-aspartate) O-methyltransferase
AHA_0828	Unknown_564	putative membrane protein
AHA_0830	rpoS	RNA polymerase sigma factor RpoS
AHA_0832	rpsU	ribosomal protein S21
AHA_0833	Unknown_565	GatB/YqeY domain protein
AHA_0839	Unknown_569	conserved hypothetical protein
AHA_0842	zntR	Zn(II)-responsive transcriptional regulator
AHA_0849	Unknown_575	ribosomal-protein-alanine acetyltransferase
AHA_0856	aspA	aspartate ammonia-lyase
AHA_0859	groS	chaperonin GroS
AHA_0860	groL	chaperonin GroEL
AHA_0863	Unknown_586	ribosomal large subunit pseudouridine synthase A
AHA_0864	Unknown_587	RNA polymerase associated protein RapA
AHA_0872	Unknown_591	PhoH family protein
AHA_0876	thiB	thiamin/thiamin pyrophosphate ABC transporter, periplasmic thiamin/thiamin pyrophospate-binding protein
AHA_0879	leuD	3-isopropylmalate dehydratase, small subunit
AHA_0880	leuC	3-isopropylmalate dehydratase, large subunit
AHA_0882	leuA-1	2-isopropylmalate synthase
AHA_0886	Unknown_598	conserved hypothetical protein
AHA_0891	ackA-1	acetate kinase
AHA_0893	Unknown_602	YfbU domain protein
AHA_0894	Unknown_603	putative peroxiredoxin bcp
AHA_0896	dapA-1	dihydrodipicolinate synthase
AHA_0897	Unknown_605	NlpB/DapX lipoprotein
AHA_0898	purC	phosphoribosylaminoimidazole-succinocarboxamide synthase
AHA_0902	Unknown_609	HIT family hydrolase
AHA_0903	Unknown_610	conserved hypothetical protein
AHA_0912	rfaH	transcriptional activator RfaH
AHA_0913	metQ	D-methionine ABC transporter, periplasmic D-methionine-binding lipoprotein
AHA_0914	metI	D-methionine ABC transporter, permease protein
AHA_0915	metN	D-methionine ABC transporter, ATP-binding protein
AHA_0917	Unknown_620	polyphosphate glucokinase
AHA_0920	Unknown_623	conserved hypothetical protein
AHA_0922	mutL	DNA mismatch repair protein MutL
AHA_0923	miaA	tRNA delta(2)-isopentenylpyrophosphate transferase
AHA_0924	hfq	RNA chaperone Hfq
AHA_0925	Unknown_625	GTP-binding protein HflX
AHA_0926	hflK	HflK protein
AHA_0927	hflC	HflC protein
AHA_0930	rplU	ribosomal protein L21
AHA_0931	rpmA	ribosomal protein L27
AHA_0932	Unknown_628	GTP-binding protein Obg/CgtA
AHA_0940	Unknown_635	bis(5'-nucleosyl)-tetraphosphatase (symmetrical)
AHA_0942	ksgA	dimethyladenosine transferase
AHA_0943	pdxA	4-hydroxythreonine-4-phosphate dehydrogenase
AHA_0944	surA	peptidylprolyl cis-trans isomerase SurA
AHA_0945	Unknown_637	organic solvent tolerance protein
AHA_0947	Unknown_639	nucleotidyltransferase family protein
AHA_0948	djlA	co-chaperone DjlA
AHA_0963	Unknown_651	conserved hypothetical protein
AHA_0967	Unknown_654	HuvX protein
AHA_0968	Unknown_655	HutZ protein
AHA_0973	hcaT	MFS transporter, phenyl propionate permease (PPP) family
AHA_0981	crp	catabolite gene activator
AHA_0985	Unknown_669	phosphoribulokinase, plasmid
AHA_0999	Unknown_683	conserved hypothetical protein
AHA_1001	Unknown_684	conserved domain protein
AHA_1013	Unknown_694	hypothetical protein
AHA_1014	Unknown_695	hypothetical protein
AHA_1015	alr-1	alanine racemase
AHA_1016	Unknown_696	putative ferredoxin
AHA_1040	Unknown_710	3-oxoacyl-[acyl-carrier-protein] synthase III protein 1
AHA_1041	Unknown_711	transcriptional regulator, LysR family
AHA_1042	Unknown_712	transporter, LysE family
AHA_1089	Unknown_758	conserved hypothetical protein
AHA_1091	Unknown_760	protein of unknown function
AHA_1092	pheA	chorismate mutase/prephenate dehydratase
AHA_1099	Unknown_767	conserved hypothetical protein
AHA_1110	Unknown_777	DPS family protein
AHA_1111	Unknown_778	hybrid cluster protein
AHA_1133	Unknown_795	conserved hypothetical protein
AHA_1136	nqrA	NADH:ubiquinone oxidoreductase, Na(+)-translocating, A subunit
AHA_1137	nqrB	NADH:ubiquinone oxidoreductase, Na(+)-translocating, B subunit
AHA_1138	nqrC	NADH:ubiquinone oxidoreductase, Na(+)-translocating, C subunit
AHA_1140	nqrE-1	NADH:ubiquinone oxidoreductase, Na(+)-translocating, E subunit
AHA_1141	nqrF	NADH:ubiquinone oxidoreductase, Na(+)-translocating, F subunit
AHA_1143	Unknown_799	conserved hypothetical protein
AHA_1150	Unknown_804	methyltransferase
AHA_1152	Unknown_806	3-isopropylmalate dehydrogenase
AHA_1154	Unknown_807	lysine decarboxylase family protein
AHA_1157	Unknown_810	GTP cyclohydrolase I family protein
AHA_1163	Unknown_816	conserved hypothetical protein
AHA_1168	ptsG	PTS system, glucose-specific IIBC component
AHA_1169	Unknown_821	conserved hypothetical protein
AHA_1170	dapD	2,3,4,5-tetrahydropyridine-2,6-dicarboxylate N-succinyltransferase
AHA_1171	glnD	protein-P-II uridylyltransferase
AHA_1172	map	methionine aminopeptidase, type I
AHA_1173	rpsB	ribosomal protein S2
AHA_1174	tsf	translation elongation factor Ts
AHA_1175	pyrH	uridylate kinase
AHA_1176	frr	ribosome recycling factor
AHA_1177	uppS	undecaprenyl diphosphate synthase
AHA_1178	cdsA	phosphatidate cytidylyltransferase
AHA_1179	dxr	1-deoxy-D-xylulose 5-phosphate reductoisomerase
AHA_1180	ecfE	peptidase EcfE
AHA_1181	Unknown_822	outer membrane protein, OMP85 family
AHA_1182	Unknown_823	outer membrane protein
AHA_1183	lpxD	UDP-3-O-[3-hydroxymyristoyl] glucosamine N-acyltransferase
AHA_1184	fabZ	beta-hydroxyacyl-(acyl-carrier-protein) dehydratase FabZ
AHA_1185	lpxA	acyl-[acyl-carrier-protein]--UDP-N- acetylglucosamine O-acyltransferase
AHA_1186	lpxB	lipid-A-disaccharide synthase
AHA_1187	rnhB	ribonuclease HII
AHA_1189	accA	acetyl-CoA carboxylase, carboxyl transferase, alpha subunit
AHA_1213	Unknown_844	positive regulator AgmR
AHA_1215	Unknown_846	alpha-amylase
AHA_1216	Unknown_847	hypothetical protein
AHA_1217	Unknown_848	conserved hypothetical protein
AHA_1218	Unknown_849	bactoprenol glucosyl transferase
AHA_1219	Unknown_850	hypothetical protein
AHA_1223	Unknown_854	nonpeptidase homolog, peptidase M15 family
AHA_1225	Unknown_856	putative membrane protein
AHA_1226	cysZ	protein CysZ
AHA_1231	nrdD	anaerobic ribonucleoside-triphosphate reductase
AHA_1232	nrdG	anaerobic ribonucleoside-triphosphate reductase activating protein
AHA_1253	phoB	phosphate regulon transcriptional regulatory protein PhoB
AHA_1254	phoR	phosphate regulon sensor protein PhoR
AHA_1255	Unknown_878	phosphate-binding protein
AHA_1258	Unknown_881	ROK family protein
AHA_1259	Unknown_882	copper homeostasis protein CutC
AHA_1261	fklB	FKBP-type peptidyl-prolyl cis-trans isomerase FklB
AHA_1268	Unknown_890	peroxiredoxin
AHA_1269	Unknown_891	putative K+-dependent Na+/Ca+ exchanger homolog
AHA_1270	Unknown_892	ornithine decarboxylase
AHA_1275	Unknown_895	protein YciN
AHA_1276	Unknown_896	mate efflux family protein
AHA_1290	Unknown_910	radical SAM domain protein
AHA_1301	ruvC	crossover junction endodeoxyribonuclease RuvC
AHA_1310	purU	formyltetrahydrofolate deformylase
AHA_1312	Unknown_929	thioredoxin domain protein
AHA_1314	Unknown_931	NlpC
AHA_1316	Unknown_933	nodulation protein N
AHA_1345	Unknown_958	PsrA protein
AHA_1351	glk	glucokinase
AHA_1353	Unknown_963	transcriptional regulatory protein PhoP
AHA_1361	Unknown_968	conserved hypothetical protein
AHA_1363	Unknown_970	conserved hypothetical protein
AHA_1372	fliM	flagellar motor switch protein FliM
AHA_1373	fliN	flagellar motor switch protein FliN
AHA_1375	fliP	flagellar biosynthetic protein FliP
AHA_1376	fliQ	flagellar biosynthetic protein FliQ
AHA_1377	fliR	flagellar biosynthetic protein FliR
AHA_1379	flhA	flagellar biosynthesis protein FlhA
AHA_1386	cheB-2	chemotaxis response regulator protein-glutamate methylesterase
AHA_1389	Unknown_974	CobQ/CobB/MinD/ParA family protein
AHA_1393	ccmA	heme ABC exporter, ATP-binding protein CcmA
AHA_1396	Unknown_977	conserved domain protein
AHA_1397	ccmE	cytochrome c-type biogenesis protein CcmE
AHA_1399	dsbE	thiol:disulfide interchange protein DsbE
AHA_1403	Unknown_980	superoxide dismutase (Fe)
AHA_1404	Unknown_981	putative glutaredoxin homolog
AHA_1405	Unknown_982	tRNA and rRNA cytosine-C5-methylase
AHA_1416	Unknown_990	7,8-dihydro-8-oxoguanine-triphosphatase
AHA_1436	icd	isocitrate dehydrogenase, NADP-dependent
AHA_1443	smpB	SsrA-binding protein
AHA_1444	Unknown_1010	oligoketide cyclase/lipid transport protein
AHA_1445	Unknown_1011	protein YfjF
AHA_1447	Unknown_1013	outer membrane lipoprotein OmlA
AHA_1464	udp	uridine phosphorylase
AHA_1478	dapE	succinyl-diaminopimelate desuccinylase
AHA_1486	asnS	asparaginyl-tRNA synthetase
AHA_1487	Unknown_1048	methyl-accepting chemotaxis protein
AHA_1489	bioB	biotin synthase
AHA_1498	Unknown_1052	conserved hypothetical protein
AHA_1500	Unknown_1054	Na+ driven multidrug efflux pump
AHA_1501	Unknown_1055	sulfate permease family protein
AHA_1515	Unknown_1068	putative alpha-L-glutamate ligase homolog
AHA_1517	Unknown_1070	ATP-dependent Zn proteases
AHA_1518	Unknown_1071	methyltransferase, putative
AHA_1519	Unknown_1072	putative methyltransferase
AHA_1521	aspS	aspartyl-tRNA synthetase
AHA_1522	Unknown_1074	conserved hypothetical protein
AHA_1524	nagC	N-acetylglucosamine repressor
AHA_1525	nagA-2	N-acetylglucosamine-6-phosphate deacetylase
AHA_1526	nagB	glucosamine-6-phosphate isomerase
AHA_1530	fur	ferric uptake regulation protein
AHA_1532	Unknown_1078	flavodoxin
AHA_1533	Unknown_1079	conserved helix-turn-helix protein
AHA_1534	Unknown_1080	conserved hypothetical protein
AHA_1537	pgm	phosphoglucomutase, alpha-D-glucose phosphate-specific
AHA_1543	Unknown_1087	phosphatidylglycerophosphate synthase
AHA_1548	pcaC	4-carboxymuconolactone decarboxylase domain protein
AHA_1551	Unknown_1094	peptidyl-prolyl cis-trans isomerase C
AHA_1553	Unknown_1096	outer membrane protein, OMP85 family
AHA_1558	yfiA-1	ribosomal subunit interface protein
AHA_1561	Unknown_1100	HTH-type transcriptional regulator GalR
AHA_1565	Unknown_1104	endonuclease/exonuclease/phosphatase family
AHA_1566	Unknown_1105	membrane-bound lytic murein transglycosylase D
AHA_1568	rnhA	RNase H
AHA_1573	Unknown_1110	acyl-coenzyme A dehydrogenase
AHA_1574	gmhA-1	phosphoheptose isomerase
AHA_1575	Unknown_1111	glutamine amidotransferases class-II
AHA_1577	Unknown_1113	conserved hypothetical protein
AHA_1580	Unknown_1116	ATP-dependent protease La (LON) domain protein
AHA_1581	Unknown_1117	DNA-binding response regulator, LuxR family
AHA_1582	narQ	nitrate/nitrite sensor histidine kinase NarQ
AHA_1589	napB	periplasmiC nitrate reductase, diheme cytochrome c subunit
AHA_1590	Unknown_1120	cytochrome c-type protein NapC
AHA_1592	moaC	molybdenum cofactor biosynthesis protein C
AHA_1593	moaD	molybdopterin converting factor, subunit 1
AHA_1594	moaE	molybdopterin converting factor, subunit 2
AHA_1595	modA	molybdate ABC transporter, periplasmic molybdate-binding protein
AHA_1596	modB	molybdate ABC transporter, permease protein
AHA_1599	moeB	molybdopterin synthase sulfurylase MoeB
AHA_1600	Unknown_1122	molybdopterin biosynthesis protein MoeA
AHA_1601	folE	GTP cyclohydrolase I
AHA_1610	Unknown_1130	SelT/selW/selH domain
AHA_1635	Unknown_1153	cytosolic long-chain acyl-CoA thioester hydrolase family protein
AHA_1647	Unknown_1164	putative HTH-type transcriptional regulator YafC
AHA_1654	Unknown_1167	phospho-2-dehydro-3-deoxyheptonate aldolase
AHA_1655	tyrA	chorismate mutase/prephenate dehydrogenase
AHA_1664	Unknown_1176	putative sulfatase
AHA_1665	Unknown_1177	conserved hypothetical protein
AHA_1666	Unknown_1178	nucleoid-associated protein NdpA
AHA_1667	Unknown_1179	maltose-binding periplasmic protein
AHA_1669	Unknown_1181	maltose transport system permease protein MalG
AHA_1670	Unknown_1182	maltose/maltodextrin import ATP-binding protein MalK
AHA_1676	Unknown_1187	zinc metalloprotease
AHA_1678	arsC-1	arsenate reductase
AHA_1684	Unknown_1193	histidine ABC transporter, ATP-binding protein
AHA_1687	Unknown_1196	histidine ABC transporter, permease protein HisM
AHA_1697	Unknown_1203	putative membrane protein
AHA_1704	Unknown_1208	periplasmic binding protein
AHA_1706	mtnN-2	MTA/SAH nucleosidase
AHA_1710	Unknown_1213	inositol-1-monophosphatase
AHA_1714	Unknown_1217	conserved hypothetical protein
AHA_1715	Unknown_1218	YecA family protein
AHA_1717	Unknown_1219	protein VisC
AHA_1718	gcvT	glycine cleavage system T protein
AHA_1719	gcvH	glycine cleavage system H protein
AHA_1720	gcvP	glycine dehydrogenase
AHA_1732	Unknown_1229	alkyl hydroperoxide reductase subunit C
AHA_1733	Unknown_1230	CBS domains protein
AHA_1734	queA	S-adenosylmethionine:tRNA ribosyltransferase-isomerase
AHA_1735	tgt	queuine tRNA-ribosyltransferase
AHA_1736	yajC	preprotein translocase, YajC subunit
AHA_1737	secD-1	protein-export membrane protein SecD
AHA_1738	secF-1	protein-export membrane protein SecF
AHA_1739	Unknown_1231	rhodanese domain protein
AHA_1740	Unknown_1232	lipoprotein NlpI
AHA_1741	Unknown_1233	collagenase
AHA_1745	Unknown_1237	RNA methyltransferase, TrmH family, group 1
AHA_1746	iscR	iron-sulfur cluster assembly transcription factor IscR
AHA_1747	iscS	cysteine desulfurase IscS
AHA_1748	iscU	FeS cluster assembly scaffold IscU
AHA_1749	iscA	iron-sulfur cluster assembly protein IscA
AHA_1751	hscA	Fe-S protein assembly chaperone HscA
AHA_1752	fdx	ferredoxin, 2Fe-2S type, ISC system
AHA_1753	pepB	aminopeptidase B
AHA_1755	Unknown_1239	nucleoside diphosphate kinase
AHA_1756	Unknown_1240	radical SAM enzyme, Cfr family
AHA_1757	pilF	type IV pilus biogenesis/stability protein PilW
AHA_1759	ispG	4-hydroxy-3-methylbut-2-en-1-yl diphosphate synthase
AHA_1760	hisS	histidyl-tRNA synthetase
AHA_1761	Unknown_1242	tetratricopeptide repeat family
AHA_1762	Unknown_1243	PQQ enzyme repeat domain protein
AHA_1763	Unknown_1244	GTP-binding protein EngA
AHA_1765	Unknown_1246	bacterial extracellular solute-binding proteins, family 3
AHA_1808	cmk	cytidylate kinase
AHA_1810	ihfB	integration host factor, beta subunit
AHA_1813	pyrF	orotidine 5'-phosphate decarboxylase
AHA_1817	Unknown_1287	radical activating enzyme
AHA_1818	Unknown_1288	conserved hypothetical protein
AHA_1821	Unknown_1291	Na+/H+ antiporter family
AHA_1824	Unknown_1293	conserved hypothetical protein
AHA_1855	cspD	cold shock domain protein CspD
AHA_1856	clpS	ATP-dependent Clp protease adaptor protein ClpS
AHA_1858	infA	translation initiation factor IF-1
AHA_1859	Unknown_1320	putative arginyl-tRNA--protein transferase
AHA_1865	Unknown_1323	FtsK/SpoIIIE family protein
AHA_1866	lolA	outer membrane lipoprotein carrier protein LolA
AHA_1867	Unknown_1324	ATPase, AAA family
AHA_1868	serS	seryl-tRNA synthetase
AHA_1869	cvpA	CvpA family protein
AHA_1870	purF	amidophosphoribosyltransferase
AHA_1872	sapF	peptide ABC transporter, ATP-binding protein SapF
AHA_1873	sapD	peptide ABC transporter, ATP-binding protein SapD
AHA_1874	sapC	peptide ABC transporter, permease protein SapC
AHA_1875	sapB	peptide ABC transporter, permease protein SapB
AHA_1878	Unknown_1327	phage shock protein A
AHA_1879	pspB	phage shock protein B
AHA_1884	Unknown_1331	pterin-4-alpha-carbinolamine dehydratase
AHA_1886	tyrR	transcriptional regulatory protein TyrR
AHA_1892	Unknown_1338	conserved hypothetical protein
AHA_1894	cdd	cytidine deaminase
AHA_1895	Unknown_1340	LrgB family protein
AHA_1896	Unknown_1341	LrgA family protein
AHA_1914	Unknown_1354	conserved hypothetical protein
AHA_1915	Unknown_1355	hypothetical protein
AHA_1920	fabB	3-oxoacyl-[acyl-carrier-protein] synthase I
AHA_1922	gltA	citrate synthase I
AHA_1923	sdhC	succinate dehydrogenase, cytochrome b556 subunit
AHA_1926	Unknown_1361	succinate dehydrogenase iron-sulfur protein
AHA_1928	sucB	2-oxoglutarate dehydrogenase, E2 component, dihydrolipoamide succinyltransferase
AHA_1929	Unknown_1362	succinyl-CoA synthetase beta chain
AHA_1930	Unknown_1363	succinyl-CoA synthetase alpha chain
AHA_1941	pflB	formate acetyltransferase
AHA_1942	Unknown_1372	putative formate transporter FocA
AHA_1943	Unknown_1373	conserved hypothetical protein
AHA_1973	corA	magnesium and cobalt transport protein CorA
AHA_1978	serC	phosphoserine aminotransferase
AHA_1998	sixA	phosphohistidine phosphatase SixA
AHA_1999	Unknown_1418	conserved hypothetical protein
AHA_2001	Unknown_1420	periplasmic murein peptide-binding protein
AHA_2002	fbp	fructose-1,6-bisphosphatase
AHA_2004	Unknown_1421	conserved hypothetical protein
AHA_2005	lolC	lipoprotein-releasing system transmembrane protein LolC
AHA_2006	lolD	lipoprotein releasing system, ATP-binding protein
AHA_2007	lolE	lipoprotein releasing system, transmembrane protein LolE
AHA_2008	Unknown_1422	5'-nucleotidase YfbR
AHA_2009	Unknown_1423	putative membrane protein
AHA_2011	clpP	ATP-dependent Clp protease, proteolytic subunit ClpP
AHA_2012	clpX	ATP-dependent Clp protease, ATP-binding subunit ClpX
AHA_2013	lon	ATP-dependent protease La
AHA_2014	Unknown_1424	DNA-binding protein HU-beta
AHA_2015	ppiD	peptidylprolyl cis-trans isomerase D
AHA_2070	Unknown_1476	membrane protein, GPR1/FUN34/yaaH family
AHA_2073	Unknown_1479	transcriptional regulator, MerR family
AHA_2077	Unknown_1483	methylcrotonoyl-CoA carboxylase beta chain
AHA_2080	Unknown_1485	acyl-CoA dehydrogenase family member 8
AHA_2085	Unknown_1489	arginine/ornithine antiporter
AHA_2086	Unknown_1490	putative membrane protein
AHA_2101	msbB	lipid A biosynthesis (KDO)2-(lauroyl)-lipid IVA acyltransferase
AHA_2114	Unknown_1510	multidrug resistance protein MdtK
AHA_2115	Unknown_1511	conserved hypothetical protein
AHA_2116	ribE-1	riboflavin synthase, alpha subunit
AHA_2119	purT	phosphoribosylglycinamide formyltransferase 2
AHA_2121	Unknown_1515	acyl carrier protein phosphodiesterase
AHA_2130	mtgA	monofunctional biosynthetic peptidoglycan transglycosylase
AHA_2132	minE	cell division topological specificity factor MinE
AHA_2135	Unknown_1525	conserved hypothetical protein
AHA_2137	sdaA-1	L-serine ammonia-lyase
AHA_2138	sdaA-2	L-serine ammonia-lyase
AHA_2141	Unknown_1529	transcriptional regulator, MerR family
AHA_2153	fadI	acetyl-CoA C-acyltransferase FadI
AHA_2154	fadJ	fatty oxidation complex, alpha subunit FadJ
AHA_2196	hisG	ATP phosphoribosyltransferase
AHA_2201	Unknown_1578	glycoprotease family protein
AHA_2202	Unknown_1579	outer membrane lipoprotein, Slp family
AHA_2205	rnd	ribonuclease D
AHA_2212	Unknown_1586	conserved hypothetical protein
AHA_2221	Unknown_1595	metallo-beta-lactamase family protein
AHA_2224	selD	selenide, water dikinase
AHA_2234	Unknown_1605	mrp protein
AHA_2235	udk	uridine kinase
AHA_2236	dcd	deoxycytidine triphosphate deaminase
AHA_2246	Unknown_1614	conserved hypothetical protein
AHA_2247	rpmF	ribosomal protein L32
AHA_2248	plsX	fatty acid/phospholipid synthesis protein PlsX
AHA_2249	fabH	3-oxoacyl-[acyl-carrier-protein] synthase III
AHA_2250	fabD	malonyl CoA-acyl carrier protein transacylase
AHA_2265	prpB	methylisocitrate lyase
AHA_2280	fabA	beta-hydroxyacyl-(acyl-carrier-protein) dehydratase FabA
AHA_2281	Unknown_1637	conserved domain protein
AHA_2287	pyrD	dihydroorotate oxidase
AHA_2291	prc	C-terminal processing peptidase
AHA_2293	Unknown_1644	GAF domain protein
AHA_2295	ccoN	cytochrome c oxidase, Cbb3-type, subunit I
AHA_2296	ccoO	cytochrome c oxidase, Cbb3-type, subunit II
AHA_2297	ccoQ	cytochrome c oxidase, cbb3-type, CcoQ subunit
AHA_2299	Unknown_1646	conserved hypothetical protein
AHA_2302	Unknown_1648	integral membrane protein
AHA_2303	fnr	fumarate and nitrate reduction regulatory protein
AHA_2305	Unknown_1650	tRNA s2C32 biosynthesis protein TtcA
AHA_2307	Unknown_1652	conserved hypothetical protein
AHA_2309	rbsD	cytoplasmic D-ribose-binding protein RbsD
AHA_2312	rbsB	ribose ABC transporter, periplasmic ribose-binding protein
AHA_2317	Unknown_1657	putative nicotinic acid mononucleotide:5, 6-dimethylbenzimidazole(DMB)phosphoribosyltransferase
AHA_2321	ihfA	integration host factor, alpha subunit
AHA_2324	rplT	ribosomal protein L20
AHA_2325	rpmI	ribosomal protein L35
AHA_2326	infC	translation initiation factor IF-3
AHA_2330	gyrA	DNA gyrase, A subunit
AHA_2331	ubiG	ubiquinone biosynthesis O-methyltransferase
AHA_2332	gph-1	phosphoglycolate phosphatase, bacterial
AHA_2334	nrdB	ribonucleoside-diphosphate reductase, beta subunit
AHA_2346	fruA	PTS system, fructose-specific, IIBC component
AHA_2349	fruR	fructose repressor
AHA_2350	Unknown_1674	tyrosine-specific transport protein
AHA_2355	aroC	chorismate synthase
AHA_2356	Unknown_1679	adenine-specific methylase YfcB
AHA_2357	Unknown_1680	Smr/MutS family protein
AHA_2382	tpiA-1	triosephosphate isomerase
AHA_2383	pfkA	6-phosphofructokinase
AHA_2423	Unknown_1733	conserved domain protein
AHA_2431	Unknown_1741	maltodextrin phosphorylase
AHA_2434	Unknown_1744	fumarate hydratase, class I
AHA_2437	Unknown_1746	serine transporter family protein
AHA_2438	Unknown_1747	transporter, dicarboxylate/amino acid:cation (Na+ or H+) symporter (DAACS) family
AHA_2442	Unknown_1751	stage V sporulation protein R
AHA_2444	nhaB	Na+/H+ antiporter NhaB
AHA_2450	Unknown_1755	integral membrane protein with TrkA domains
AHA_2472	Unknown_1773	D-alanyl-D-alanine carboxypeptidase family protein
AHA_2482	glgC-1	glucose-1-phosphate adenylyltransferase
AHA_2485	Unknown_1785	conserved hypothetical protein
AHA_2486	Unknown_1786	inosine-guanosine kinase
AHA_2488	hemH	ferrochelatase
AHA_2489	Unknown_1788	adenylate kinase
AHA_2536	alr-2	alanine racemase
AHA_2540	Unknown_1818	putative sulfate transporter YchM
AHA_2564	Unknown_1840	dihydrolipoyllysine-residue acetyltransferase component of acetoincleaving system
AHA_2565	Unknown_1841	conserved hypothetical protein
AHA_2567	Unknown_1843	conserved hypothetical protein
AHA_2568	msrA	methionine-S-sulfoxide reductase
AHA_2569	argA	amino-acid N-acetyltransferase
AHA_2580	Unknown_1854	conserved hypothetical protein
AHA_2584	Unknown_1858	NADH dehydrogenase
AHA_2599	Unknown_1871	HIT family hydrolase
AHA_2601	Unknown_1873	conserved hypothetical protein
AHA_2602	Unknown_1874	dihydroorotase
AHA_2608	Unknown_1878	Alx protein
AHA_2609	Unknown_1879	oligopeptide ABC transporter, ATP-binding protein OppF
AHA_2611	Unknown_1881	oligopeptide ABC transporter, permease protein OppC
AHA_2613	Unknown_1883	oligopeptide ABC transporter, periplasmic oligopeptide-binding protein
AHA_2622	Unknown_1892	secretion protein, HlyD family
AHA_2623	Unknown_1893	putative helicase, ATP-dependent
AHA_2625	grxA	glutaredoxin
AHA_2629	Unknown_1897	trans-2-enoyl-CoA reductase
AHA_2634	rnfA	electron transport complex, RnfABCDGE type, A subunit
AHA_2635	rnfB	electron transport complex, RnfABCDGE type, B subunit
AHA_2637	rnfD	electron transport complex, RnfABCDGE type, D subunit
AHA_2639	rnfE	electron transport complex, RnfABCDGE type, E subunit
AHA_2640	nth	endonuclease III
AHA_2641	gloA	lactoylglutathione lyase
AHA_2644	rnt	ribonuclease T
AHA_2645	Unknown_1904	transporter, gluconate:H+ symporter (GntP) family
AHA_2646	Unknown_1905	ATP-dependent RNA helicase
AHA_2647	Unknown_1906	esterase YdiI
AHA_2654	Unknown_1912	protein NagD
AHA_2674	Unknown_1927	putative membrane protein
AHA_2678	folC	FolC bifunctional protein
AHA_2679	accD	acetyl-CoA carboxylase, carboxyl transferase, beta subunit
AHA_2680	truA	tRNA pseudouridine synthase A
AHA_2703	Unknown_1951	glutamate synthase [NADPH] large chain
AHA_2704	Unknown_1952	glutamate synthase [NADPH] small chain
AHA_2723	carB	carbamoyl-phosphate synthase, large subunit
AHA_2724	carA	carbamoyl-phosphate synthase, small subunit
AHA_2725	dapB	dihydrodipicolinate reductase
AHA_2726	Unknown_1969	Na+/H+ antiporter family protein
AHA_2727	Unknown_1970	5,10-methenyltetrahydrofolate synthetase
AHA_2728	rpiA	ribose 5-phosphate isomerase A
AHA_2729	Unknown_1971	ribose-5-phosphate isomerase A
AHA_2731	Unknown_1973	D-3-phosphoglycerate dehydrogenase
AHA_2732	dgkA	diacylglycerol kinase
AHA_2733	Unknown_1974	phospho-2-dehydro-3-deoxyheptonate aldolase
AHA_2738	Unknown_1979	transmembrane signal peptide protein
AHA_2740	glgC-2	glucose-1-phosphate adenylyltransferase
AHA_2744	Unknown_1983	conserved domain protein
AHA_2745	yciH	translation initation factor SUI1, putative
AHA_2746	Unknown_1984	integral membrane protein
AHA_2756	cysS	cysteinyl-tRNA synthetase
AHA_2757	ppiB	peptidyl-prolyl cis-trans isomerase B
AHA_2759	lpxH	UDP-2,3-diacylglucosamine hydrolase
AHA_2772	pgsA	CDP-diacylglycerol--glycerol-3-phosphate 3-phosphatidyltransferase
AHA_2774	uvrY	response regulator UvrY
AHA_2775	kdsB	3-deoxy-D-manno-octulosonate cytidylyltransferase
AHA_2776	Unknown_2004	conserved domain protein
AHA_2778	msbA	lipid A export permease/ATP-binding protein MsbA
AHA_2783	aspC	aspartate aminotransferase
AHA_2786	Unknown_2011	probable ATP-dependent helicase DinG
AHA_2787	Unknown_2012	conserved hypothetical protein
AHA_2790	Unknown_2015	GTP-binding protein
AHA_2791	Unknown_2016	alkaline phosphatase, placental type
AHA_2792	Unknown_2017	alkaline phosphatase, tissue-nonspecific isozyme
AHA_2810	phoU	phosphate transport system regulatory protein PhoU
AHA_2811	pstB	phosphate ABC transporter, ATP-binding protein PstB
AHA_2812	Unknown_2033	transmembrane component of the phosphate specific transport complex
AHA_2813	pstC	phosphate ABC transporter, permease protein PstC
AHA_2818	dnaA-2	chromosomal replication initiator protein DnaA
AHA_2820	upp	uracil phosphoribosyltransferase
AHA_2821	purM	phosphoribosylformylglycinamidine cyclo-ligase
AHA_2822	purN	phosphoribosylglycinamide formyltransferase
AHA_2823	Unknown_2036	conserved hypothetical protein
AHA_2824	Unknown_2037	transcriptional activator
AHA_2825	Unknown_2038	two-component sensor kinase protein
AHA_2829	ppk	polyphosphate kinase
AHA_2830	Unknown_2042	exopolyphosphatase
AHA_2836	flgH	flagellar L-ring protein FlgH
AHA_2841	flgC	flagellar basal-body rod protein FlgC
AHA_2842	flgB	flagellar basal-body rod protein FlgB
AHA_2844	Unknown_2043	CheV
AHA_2850	Unknown_2046	transporter, drug/metabolite exporter family
AHA_2851	Unknown_2047	ribosomal small subunit pseudouridine synthase A
AHA_2860	Unknown_2056	conserved hypothetical protein
AHA_2864	Unknown_2060	conserved domain protein
AHA_2867	Unknown_2063	pyruvate dehydrogenase E1 component, alpha subunit
AHA_2868	Unknown_2064	succinylglutamate desuccinylase
AHA_2869	Unknown_2065	conserved hypothetical protein
AHA_2908	rfbB	dTDP-glucose 4,6-dehydratase
AHA_2917	Unknown_2104	ribosomal large subunit pseudouridine synthase B
AHA_2921	Unknown_2107	PHP domain containing protein
AHA_2953	azu	azurin
AHA_2958	xth	exodeoxyribonuclease III
AHA_2982	dnaJ	chaperone protein DnaJ
AHA_2983	dnaK	chaperone protein DnaK
AHA_2984	grpE	co-chaperone GrpE
AHA_2986	recN	DNA repair protein RecN
AHA_3017	thrB	homoserine kinase
AHA_3020	Unknown_2187	RNA methyltransferase, TrmH family, group 1
AHA_3021	aceK	isocitrate dehydrogenase kinase/phosphatase
AHA_3031	Unknown_2193	exopolysaccharide synthesis regulator RcsF
AHA_3038	cysK	cysteine synthase A
AHA_3039	ptsH	phosphocarrier protein PtsH
AHA_3040	ptsI-2	phosphoenolpyruvate-protein phosphotransferase
AHA_3041	crr	PTS system, glucose-specific IIA component
AHA_3047	Unknown_2205	acetyltransferase YjaB
AHA_3048	Unknown_2206	recombination associated protein RdgC
AHA_3053	kefA	potassium efflux system KefA
AHA_3088	Unknown_2241	conserved hypothetical protein
AHA_3093	Unknown_2244	peptide ABC transporter, periplasmic peptide-binding protein
AHA_3094	Unknown_2245	peptide ABC transporter, permease protein
AHA_3096	Unknown_2247	peptide ABC transporter, ATP-binding protein
AHA_3097	Unknown_2248	oligopeptide transport ATP-binding protein AppF
AHA_3102	Unknown_2253	putative methylated-DNA binding protein
AHA_3106	sohB	peptidase, S49 (protease IV) family
AHA_3107	Unknown_2255	oxidoreductase, short-chain dehydrogenase/reductase family
AHA_3113	purA	adenylosuccinate synthetase
AHA_3117	tyrS-2	tyrosyl-tRNA synthetase
AHA_3118	Unknown_2264	cell wall endopeptidase, family M23/M37
AHA_3124	metK	S-adenosylmethionine synthetase
AHA_3125	sprT	SprT protein
AHA_3126	Unknown_2268	extracellular deoxyribonuclease
AHA_3131	Unknown_2272	conserved hypothetical protein
AHA_3140	tal	transaldolase
AHA_3141	Unknown_2280	hemerythrin HHE cation binding domain subfamily, putative
AHA_3143	Unknown_2281	autonomous glycyl radical cofactor
AHA_3145	kdsA	3-deoxy-8-phosphooctulonate synthase
AHA_3149	prfA	peptide chain release factor 1
AHA_3150	hemA	glutamyl-tRNA reductase
AHA_3151	lolB	outer membrane lipoprotein LolB
AHA_3152	ispE	4-diphosphocytidyl-2C-methyl-D-erythritol kinase
AHA_3154	Unknown_2286	ribose-phosphate pyrophosphokinase
AHA_3156	pth	peptidyl-tRNA hydrolase
AHA_3157	ychF	GTP-binding protein YchF
AHA_3178	Unknown_2299	succinylglutamic semialdehyde dehydrogenase
AHA_3179	astA	arginine N-succinyltransferase beta subunit
AHA_3181	Unknown_2301	para-aminobenzoate synthase glutamine amidotransferase component II
AHA_3182	Unknown_2302	hypothetical protein
AHA_3183	trpS-2	tryptophanyl-tRNA synthetase
AHA_3186	Unknown_2303	DNA adenine methylase
AHA_3188	aroB	3-dehydroquinate synthase
AHA_3189	aroK-2	shikimate kinase
AHA_3192	pilO	type IV pilus biogenesis protein PilO
AHA_3204	Unknown_2314	mate efflux family protein
AHA_3208	frdA	fumarate reductase, flavoprotein subunit
AHA_3209	Unknown_2318	fumarate reductase iron-sulfur protein
AHA_3210	Unknown_2319	Fumarate reductase subunit C
AHA_3211	Unknown_2320	fumarate reductase subunit D
AHA_3227	efp	translation elongation factor P
AHA_3240	Unknown_2347	2-octaprenyl-3-methyl-6-methoxy-1,4-benzoquinol hydroxylase
AHA_3241	miaB	tRNA-I(6)A37 thiotransferase enzyme MiaB
AHA_3242	Unknown_2348	PhoH family protein
AHA_3243	Unknown_2349	conserved hypothetical protein
AHA_3244	corC	magnesium and cobalt efflux protein CorC
AHA_3245	lnt	apolipoprotein N-acyltransferase
AHA_3247	leuS	leucyl-tRNA synthetase
AHA_3248	rlpB	rare lipoprotein B
AHA_3250	holA	DNA polymerase III, delta subunit
AHA_3252	Unknown_2352	iojap protein family
AHA_3253	Unknown_2353	conserved hypothetical protein
AHA_3254	Unknown_2354	penicillin-binding protein 2
AHA_3255	mrdB	rod shape-determining protein RodA
AHA_3259	Unknown_2356	penicillin-binding protein
AHA_3260	Unknown_2357	conserved hypothetical protein
AHA_3261	lipB	lipoate-protein ligase B
AHA_3263	lipA	lipoic acid synthetase
AHA_3266	nqrE-2	NADH:ubiquinone oxidoreductase, na(+)-translocating, e subunit
AHA_3270	recJ	single-stranded-DNA-specific exonuclease RecJ
AHA_3272	mscL	large conductance mechanosensitive channel protein
AHA_3296	Unknown_2383	DsrE/DsrF-like family
AHA_3299	Unknown_2386	polyribonucleotide nucleotidyltransferase
AHA_3300	rpsO	ribosomal protein S15
AHA_3302	rbfA	ribosome-binding factor A
AHA_3303	Unknown_2388	translation initiation factor IF-2
AHA_3304	Unknown_2389	transcription elongation protein NusA
AHA_3305	Unknown_2390	15 kDa protein
AHA_3308	secG	preprotein translocase, SecG subunit
AHA_3310	glmM	phosphoglucosamine mutase
AHA_3311	folP	dihydropteroate synthase
AHA_3312	hflB	ATP-dependent metallopeptidase HflB
AHA_3313	rrmJ	ribosomal RNA large subunit methyltransferase J
AHA_3314	Unknown_2391	conserved hypothetical protein
AHA_3316	Unknown_2393	transcription elongation factor GreA
AHA_3320	Unknown_2397	geranyltranstransferase
AHA_3322	Unknown_2398	dipeptide transport system permease protein DppC
AHA_3323	Unknown_2399	dipeptide transport system permease protein DppB
AHA_3324	Unknown_2400	peptide ABC transporter, periplasmic peptide-binding protein
AHA_3325	Unknown_2401	dipeptide transport ATP-binding protein DppD
AHA_3326	Unknown_2402	phosphatidylglycerophosphatase A
AHA_3327	thiL	thiamine-monophosphate kinase
AHA_3328	nusB	transcription antitermination factor NusB
AHA_3329	ribE-2	6,7-dimethyl-8-ribityllumazine synthase
AHA_3331	Unknown_2404	riboflavin biosynthesis protein RibA
AHA_3332	ribE-3	riboflavin synthase, alpha subunit
AHA_3333	ribD	riboflavin biosynthesis protein RibD
AHA_3334	nrdR	transcriptional regulator, NrdR family
AHA_3336	glyA	serine hydroxymethyltransferase
AHA_3345	aroQ	3-dehydroquinate dehydratase, type II
AHA_3346	accB	acetyl-CoA carboxylase, biotin carboxyl carrier protein
AHA_3347	accC	acetyl-CoA carboxylase, biotin carboxylase
AHA_3349	panF	sodium/pantothenate symporter
AHA_3353	prmA	ribosomal protein L11 methyltransferase
AHA_3356	Unknown_2419	nitroreductase family protein
AHA_3358	sppA	signal peptide peptidase SppA, 67K type
AHA_3362	Unknown_2423	general negative regulator of transcription subunit 1
AHA_3366	gltS	sodium/glutamate symporter
AHA_3367	Unknown_2427	methyl-accepting chemotaxis protein
AHA_3368	prfB	peptide chain release factor 2 (programmed frameshift)
AHA_3369	lysS	lysyl-tRNA synthetase
AHA_3373	cysH	phosphoadenosine phosphosulfate reductase
AHA_3378	Unknown_2433	putative membrane protein
AHA_3379	Unknown_2434	putative membrane protein
AHA_3381	mog	molybdopterin biosynthesis mog protein
AHA_3406	Unknown_2460	kinase, pfkB family
AHA_3418	Unknown_2470	universal stress protein family
AHA_3420	proA	gamma-glutamyl phosphate reductase
AHA_3421	proB	glutamate 5-kinase
AHA_3423	Unknown_2472	esterase YafA
AHA_3424	gpt	xanthine-guanine phosphoribosyltransferase
AHA_3426	pepD	aminoacyl-histidine dipeptidase
AHA_3427	Unknown_2474	hypothetical protein
AHA_3428	Unknown_2475	oligopeptide transport ATP-binding protein AppF
AHA_3429	Unknown_2476	oligopeptide transport ATP-binding protein OppD
AHA_3431	Unknown_2478	inner membrane ABC transporter permease protein YejE
AHA_3447	gltX	glutamyl-tRNA synthetase
AHA_3450	Unknown_2491	conserved domain protein
AHA_3461	psd	phosphatidylserine decarboxylase
AHA_3475	Unknown_2503	proline iminopeptidase
AHA_3480	Unknown_2508	thermolabile glutaminase
AHA_3481	Unknown_2509	conserved hypothetical protein
AHA_3482	trmB	tRNA (guanine-N(7)-)-methyltransferase
AHA_3488	Unknown_2515	ABC transporter, ATP-binding protein
AHA_3492	Unknown_2519	putative membrane protein
AHA_3494	Unknown_2521	group II decarboxylase
AHA_3495	ispZ	intracellular septation protein A
AHA_3496	Unknown_2522	YciI domain protein
AHA_3499	galU	UTP-glucose-1-phosphate uridylyltransferase
AHA_3504	Unknown_2528	DNA replication protein, putative
AHA_3506	Unknown_2530	ABC-type multidrug transport system, permease component
AHA_3510	Unknown_2534	tRNA-dihydrouridine synthase B
AHA_3511	fis	DNA-binding protein Fis
AHA_3517	Unknown_2536	HesB family protein
AHA_3529	Unknown_2547	glyoxylase I family protein
AHA_3530	mrcB	penicillin-binding protein 1B
AHA_3533	sfsA	sugar fermentation stimulation protein
AHA_3534	dksA	RNA polymerase-binding protein DksA
AHA_3536	Unknown_2550	poly(A) polymerase
AHA_3539	panC	pantoate--beta-alanine ligase
AHA_3544	Unknown_2555	ABC transporter, permease protein
AHA_3545	Unknown_2556	ABC transporter, ATP-binding protein
AHA_3546	hpt	hypoxanthine phosphoribosyltransferase
AHA_3547	Unknown_2557	LitR, transcriptional regulator
AHA_3548	Unknown_2558	3-octaprenyl-4-hydroxybenzoate decarboxylase UbiX
AHA_3550	ppa	inorganic pyrophosphatase
AHA_3554	Unknown_2562	conserved hypothetical protein
AHA_3557	Unknown_2565	ABC transporter, ATP-binding protein
AHA_3558	Unknown_2566	ABC-type antimicrobial peptide transport system, permease component
AHA_3560	Unknown_2568	conserved hypothetical protein
AHA_3564	cysC	adenylylsulfate kinase
AHA_3566	Unknown_2573	sulfate adenylyltransferase subunit 1
AHA_3567	Unknown_2574	sulfate adenylyltransferase subunit 2
AHA_3568	Unknown_2575	siroheme synthase
AHA_3569	Unknown_2576	membrane protease subunits
AHA_3572	Unknown_2579	ABC transporter, ATP-binding protein
AHA_3574	Unknown_2581	protein involved in external DNA uptake
AHA_3586	ackA-2	acetate kinase
AHA_3588	Unknown_2593	acyltransferase family protein
AHA_3606	Unknown_2611	Bkd operon transcriptional regulator
AHA_3612	Unknown_2617	nudix hydrolase 1
AHA_3616	glgB	1,4-alpha-glucan branching enzyme
AHA_3617	malQ	4-alpha-glucanotransferase
AHA_3618	gap-2	glyceraldehyde-3-phosphate dehydrogenase, type I
AHA_3619	Unknown_2619	aldose 1-epimerase family protein
AHA_3636	Unknown_2621	TPR domain protein
AHA_3637	pal	peptidoglycan-associated lipoprotein
AHA_3638	tolB	Tol-Pal system beta propeller repeat protein TolB
AHA_3640	tolR	protein TolR
AHA_3641	tolQ	protein TolQ
AHA_3642	Unknown_2622	acyl-CoA thioester hydrolase YbgC
AHA_3644	Unknown_2624	cyd operon protein YbgT
AHA_3645	cydB-2	cytochrome d ubiquinol oxidase, subunit II
AHA_3646	cydA	cytochrome d ubiquinol oxidase, subunit I
AHA_3647	ruvB	Holliday junction DNA helicase RuvB
AHA_3648	ruvA	Holliday junction DNA helicase RuvA
AHA_3650	proS	prolyl-tRNA synthetase
AHA_3652	Unknown_2627	conserved hypothetical protein
AHA_3654	Unknown_2629	enoyl-CoA hydratase/isomerase family protein
AHA_3658	Unknown_2633	periplasmic murein peptide-binding protein
AHA_3661	Unknown_2636	conserved hypothetical protein
AHA_3662	Unknown_2637	integral membrane protein
AHA_3668	Unknown_2642	ATP-dependent RNA helicase SrmB
AHA_3670	brnQ-2	branched-chain amino acid transport system II carrier protein
AHA_3671	brnQ-3	branched-chain amino acid transport system II carrier protein
AHA_3673	Unknown_2645	chemotaxis protein CheX
AHA_3674	zur	zinc uptake regulation protein
AHA_3675	dusA	tRNA-dihydrouridine synthase A
AHA_3678	Unknown_2648	DNA-binding protein HU-alpha
AHA_3684	Unknown_2651	esterase/lipase
AHA_3687	deoD-2	purine nucleoside phosphorylase
AHA_3688	deoB	phosphopentomutase
AHA_3689	deoA	thymidine phosphorylase
AHA_3690	deoC-2	deoxyribose-phosphate aldolase
AHA_3699	Unknown_2659	putative permease
AHA_3700	pepA	leucyl aminopeptidase
AHA_3702	valS	valyl-tRNA synthetase
AHA_3712	csrA	carbon storage regulator
AHA_3713	Unknown_2664	asparate kinase, monofunctional class
AHA_3714	alaS	alanyl-tRNA synthetase
AHA_3716	recA	recA protein
AHA_3717	Unknown_2665	CinA, C-terminal
AHA_3718	mutS	DNA mismatch repair protein MutS
AHA_3721	Unknown_2668	transcriptional regulator, MarR family
AHA_3722	Unknown_2669	protein of unknown function, DUF
AHA_3724	Unknown_2671	metalloprotease, opacity-associated protein A family
AHA_3729	znuC	high-affinity zinc uptake ABC transporter, ATP-binding protein ZnuC
AHA_3730	znuB	zinc uptake ABC transporter, permease protein ZnuB
AHA_3731	Unknown_2675	transcriptional regulator, LysR family
AHA_3732	Unknown_2676	transporter, drug/metabolite exporter family
AHA_3733	Unknown_2677	uracil-DNA glycosylase
AHA_3739	Unknown_2682	phage shock protein A
AHA_3740	plsC	1-acyl-sn-glycerol-3-phosphate acyltransferase
AHA_3756	parE	DNA topoisomerase IV, B subunit
AHA_3763	Unknown_2703	Icc protein
AHA_3764	Unknown_2704	phosphohydrolase
AHA_3765	Unknown_2705	conserved hypothetical protein
AHA_3766	Unknown_2706	HAS ABC exporter outer membrane component
AHA_3771	Unknown_2709	conserved hypothetical protein
AHA_3772	Unknown_2710	Pho4 family protein
AHA_3773	Unknown_2711	ybaK/ebsC protein
AHA_3785	exeA	general secretion pathway protein A
AHA_3787	mutY	A/G-specific adenine glycosylase
AHA_3788	Unknown_2724	protein YggX
AHA_3789	Unknown_2725	membrane-bound lytic murein transglycosylase C
AHA_3795	Unknown_2731	paraquat-inducible protein B
AHA_3796	Unknown_2732	paraquat-inducible protein A
AHA_3797	Unknown_2733	Hfq protein
AHA_3801	dapA-2	dihydrodipicolinate synthase
AHA_3803	glgC-3	glucose-1-phosphate adenylyltransferase
AHA_3828	Unknown_2753	L-asparaginase, type II
AHA_3830	Unknown_2755	conserved hypothetical protein
AHA_3833	bfr	bacterioferritin
AHA_3835	Unknown_2758	transcriptional activator HlyU
AHA_3846	Unknown_2765	conserved hypothetical protein
AHA_3847	folB	dihydroneopterin aldolase
AHA_3848	folK-2	2-amino-4-hydroxy-6- hydroxymethyldihydropteridine pyrophosphokinase
AHA_3851	Unknown_2768	cobalamin synthesis protein/P47K family protein
AHA_3852	Unknown_2769	FAD binding domain protein
AHA_3857	Unknown_2773	serine protease
AHA_3861	lpdA	dihydrolipoamide dehydrogenase
AHA_3863	Unknown_2777	pyruvate dehydrogenase E1 component
AHA_3864	Unknown_2778	pyruvate dehydrogenase complex repressor
AHA_3865	Unknown_2779	N-acetyl-anhydromuramyl-L-alanine amidase
AHA_3867	nadC	nicotinate-nucleotide pyrophosphorylase
AHA_3869	pilB	type IV-A pilus assembly ATPase PilB
AHA_3871	gspO	prepilin peptidase
AHA_3873	Unknown_2782	conserved hypothetical protein
AHA_3875	Unknown_2784	mutator MutT protein
AHA_3877	secA	preprotein translocase, SecA subunit
AHA_3878	Unknown_2786	M23/M37 peptidase domain protein
AHA_3879	lpxC	UDP-3-0-acyl N-acetylglucosamine deacetylase
AHA_3880	ftsZ	cell division protein FtsZ
AHA_3881	ftsA	cell division protein FtsA
AHA_3882	ftsQ	cell division protein FtsQ
AHA_3883	murC	UDP-N-acetylmuramate--alanine ligase
AHA_3884	murG	undecaprenyldiphospho-muramoylpentapeptide beta-N-acetylglucosaminyltransferase
AHA_3885	ftsW	cell division protein FtsW
AHA_3886	murD	UDP-N-acetylmuramoylalanine--D-glutamate ligase
AHA_3888	murF	UDP-N-acetylmuramoyl-tripeptide--D-alanyl-D- alanine ligase
AHA_3889	murE	UDP-N-acetylmuramoylalanyl-D-glutamate--2, 6-diaminopimelate ligase
AHA_3890	ftsI	peptidoglycan synthetase FtsI
AHA_3891	ftsL	cell division protein FtsL
AHA_3892	mraW	S-adenosyl-methyltransferase MraW
AHA_3894	Unknown_2787	tetrapyrrole methylase family protein
AHA_3897	gmhA-2	phosphoheptose isomerase
AHA_3898	Unknown_2790	secreted protein
AHA_3899	sspB	stringent starvation protein B
AHA_3900	Unknown_2791	stringent starvation protein A
AHA_3901	Unknown_2792	ubiquinol--cytochrome c reductase, cytochrome c1
AHA_3902	petB	ubiquinol-cytochrome c reductase, cytochrome b subunit
AHA_3904	rpsI	ribosomal protein S9
AHA_3905	rplM	ribosomal protein L13
AHA_3906	Unknown_2793	ATPase, AFG1 family
AHA_3907	Unknown_2794	conserved hypothetical protein
AHA_3908	degQ	serine peptidase DegQ
AHA_3909	degS	periplasmic serine peptidase DegS
AHA_3919	Unknown_2804	multiphosphoryl transfer protein (MTP)
AHA_3920	Unknown_2805	conserved hypothetical protein
AHA_3921	Unknown_2806	conserved hypothetical protein
AHA_3922	yfiA-2	ribosomal subunit interface protein
AHA_3923	rpoN	RNA polymerase sigma-54 factor
AHA_3924	Unknown_2807	ABC transporter, ATP-binding protein
AHA_3925	Unknown_2808	protein YhbN
AHA_3929	Unknown_2811	ABC transporter, ATP-binding protein
AHA_3930	Unknown_2812	putative ABC transporter, permease protein
AHA_3931	Unknown_2813	Mce family protein
AHA_3932	ttg2D	toluene tolerance protein Ttg2D
AHA_3934	Unknown_2815	BolA/YrbA family protein
AHA_3935	murA	UDP-N-acetylglucosamine 1-carboxyvinyltransferase
AHA_3936	Unknown_2816	protein PmbA
AHA_3937	Unknown_2817	conserved hypothetical protein
AHA_3939	Unknown_2819	conserved hypothetical protein
AHA_3955	uvrA	excinuclease ABC, A subunit
AHA_3957	ssb	single-strand binding protein
AHA_3977	Unknown_2846	inner membrane protein YqjF
AHA_3978	Unknown_2847	cupin domain protein
AHA_3980	Unknown_2849	putative HTH-type transcriptional regulator YeeY
AHA_3981	Unknown_2850	conserved hypothetical protein
AHA_4000	Unknown_2869	putative membrane protein
AHA_4019	fusA	translation elongation factor G
AHA_4020	rpsG	ribosomal protein S7
AHA_4021	rpsL	ribosomal protein S12
AHA_4025	Unknown_2882	endoribonuclease L-PSP, putative
AHA_4026	Unknown_2883	MukF protein
AHA_4027	rpoC	DNA-directed RNA polymerase, beta' subunit
AHA_4028	rpoB	DNA-directed RNA polymerase, beta subunit
AHA_4029	rplL	ribosomal protein L7/L12
AHA_4030	Unknown_2884	50S ribosomal subunit protein L10
AHA_4031	rplA	ribosomal protein L1
AHA_4032	rplK	ribosomal protein L11
AHA_4033	nusG	transcription termination/antitermination factor NusG
AHA_4034	secE	preprotein translocase, SecE subunit
AHA_4039	coaA	pantothenate kinase
AHA_4040	Unknown_2885	BirA bifunctional protein
AHA_4041	murB	UDP-N-acetylenolpyruvoylglucosamine reductase
AHA_4042	Unknown_2886	KtrA
AHA_4047	topB	DNA topoisomerase III
AHA_4050	Unknown_2893	hypothetical protein
AHA_4051	Unknown_2894	sensor histidine kinase
AHA_4052	Unknown_2895	two-component system, regulatory protein
AHA_4067	asnC	regulatory protein AsnC
AHA_4068	asnA	aspartate--ammonia ligase
AHA_4071	clpB	ATP-dependent chaperone protein ClpB
AHA_4072	Unknown_2912	conserved hypothetical protein
AHA_4073	Unknown_2913	ribosomal large subunit pseudouridine synthase D
AHA_4074	Unknown_2914	lipoprotein, ComL family
AHA_4079	pntB	NAD(P) transhydrogenase, beta subunit
AHA_4087	pyrB	aspartate carbamoyltransferase
AHA_4088	pyrI	aspartate carbamoyltransferase, regulatory subunit
AHA_4091	argF-2	ornithine carbamoyltransferase
AHA_4092	arcC-2	carbamate kinase
AHA_4112	argS	arginyl-tRNA synthetase
AHA_4113	Unknown_2936	cell division protein
AHA_4114	hslV	ATP-dependent protease HslV
AHA_4124	rraA-2	regulator of ribonuclease activity A
AHA_4125	Unknown_2942	putative membrane protein
AHA_4127	Unknown_2944	YdiU family protein
AHA_4129	recQ	ATP-dependent DNA helicase RecQ
AHA_4130	Unknown_2946	thioesterase (4HBT) superfamily enzyme
AHA_4131	Unknown_2947	hypothetical protein
AHA_4134	potI	putrescine ABC transporter, permease protein PotI
AHA_4135	potH	putrescine ABC transporter, permease protein PotH
AHA_4136	Unknown_2949	putrescine transport ATP-binding protein PotG
AHA_4137	potD	spermidine/putrescine ABC transporter, periplasmic spermidine/putrescine-binding protein
AHA_4138	potF	putrescine ABC transporter, periplasmic putrescine-binding protein
AHA_4139	Unknown_2950	aminotransferase, class III
AHA_4140	Unknown_2951	glutamine synthetase
AHA_4141	Unknown_2952	putative RNA polymerase-binding protein DksA
AHA_4145	Unknown_2956	D-lactate dehydrogenase
AHA_4148	Unknown_2959	conserved hypothetical protein
AHA_4196	Unknown_3001	nucleoside-diphosphate-sugar epimerase
AHA_4197	rpmE-2	ribosomal protein L31
AHA_4198	priA	primosomal protein N'
AHA_4202	ilvD	dihydroxy-acid dehydratase
AHA_4204	ilvB-2	acetolactate synthase, large subunit, biosynthetic type
AHA_4205	Unknown_3004	ilvBEDA operon leader peptide
AHA_4208	Unknown_3008	hypothetical protein
AHA_4210	Unknown_3009	MutT/nudix family protein
AHA_4211	Unknown_3010	pyrazinamidase/nicotinamidase
AHA_4212	pncB	nicotinate phosphoribosyltransferase
AHA_4216	dsbA	thiol:disulfide interchange protein DsbA
AHA_4217	Unknown_3011	Phosphotransferase enzyme family
AHA_4218	ccoG	cytochrome c oxidase accessory protein CcoG
AHA_4219	Unknown_3012	conserved hypothetical protein
AHA_4221	cueR	Cu(I)-responsive transcriptional regulator
AHA_4224	rph	ribonuclease PH
AHA_4225	Unknown_3014	conserved hypothetical protein
AHA_4232	rfaD	ADP-L-glycero-D-manno-heptose-6-epimerase
AHA_4233	Unknown_3020	transcriptional regulator, TetR family
AHA_4234	kbl	2-amino-3-ketobutyrate coenzyme A ligase
AHA_4235	tdh	L-threonine 3-dehydrogenase
AHA_4236	Unknown_3021	cytochrome c5
AHA_4238	rep	ATP-dependent DNA helicase Rep
AHA_4239	Unknown_3023	cysteine desulfurase
AHA_4241	Unknown_3025	ThiF domain protein
AHA_4254	glmS	glucosamine--fructose-6-phosphate aminotransferase, isomerizing
AHA_4255	srlR	glucitol operon repressor
AHA_4260	glmU	UDP-N-acetylglucosamine pyrophosphorylase/glucosamine-1-phosphate N-acetyltransferase
AHA_4261	atpC	ATP synthase F1, epsilon subunit
AHA_4262	atpD	ATP synthase F1, beta subunit
AHA_4263	atpG	ATP synthase F1, gamma subunit
AHA_4264	atpA	ATP synthase F1, alpha subunit
AHA_4265	atpH	ATP synthase F1, delta subunit
AHA_4266	atpF	ATP synthase F0, B subunit
AHA_4267	atpE	ATP synthase F0, C subunit
AHA_4268	atpB	ATP synthase F0, A subunit
AHA_4270	Unknown_3036	chromosome partitioning protein ParB
AHA_4271	Unknown_3037	Soj protein
AHA_4272	gidB	methyltransferase GidB
AHA_4273	gidA	glucose-inhibited division protein A
AHA_4281	Unknown_3044	membrane protein OxaA
AHA_4282	Unknown_3045	conserved hypothetical protein
AHA_4283	rnpA	ribonuclease P protein component
AHA_4285	Unknown_3046	L-cystine ABC transporter, ATP-binding protein
AHA_4286	Unknown_3047	probable amino-acid ABC transporter permease protein YckJ
AHA_4287	Unknown_3048	cystine-binding periplasmic protein
