# Supplementary material for: Increasing genomic diversity and evidence of constrained lifestyle evolution due to insertion sequences in Aeromonas salmonicida
Source: BMC Genomics. 2016 Jan 12;17:44. doi: 10.1186/s12864-016-2381-3 (PMC4709979; doi:10.1186/s12864-016-2381-3)
Supplement: Additional file 3: — The frequency of occurrence of amino acids and the %GC found for each A. salmonicida isolate. (XLSX 15 kb) [file 12864_2016_2381_MOESM3_ESM.xlsx]

## Sheet: Sheet1
Additional file 3. Analysis of various parameters usually associated with the psychrophilic-mesophilic dichotomy
	pectinolytica		Y577		Y567		Y47		masoucida		smithia		achromogenes		01-B526		P-value
Amino acids composition
	Total	Rel. Ab.*	Total	Rel. Ab.	Total	Rel. Ab.	Total	Rel. Ab.	Total	Rel. Ab.	Total	Rel. Ab.	Total	Rel. Ab.	Total	Rel. Ab.
A = Ala	138039	0.102619	136535	0.102807	133449	0.103463	135755	0.103008	133785	0.102974	113827	0.102561	130558	0.102137	135351	0.102613	0.07173
B = Asx	0	0	0	0	0	0	0	0	0	0	0	0	0	0	0	0
C = Cys	14830	0.0110247	14636	0.0110205	14187	0.0109992	14461	0.0109727	14398	0.0110821	12081	0.0108853	13717	0.0107309	14464	0.0109655	0.1687
D = Asp	69979	0.0520226	68877	0.0518625	66882	0.0518538	68195	0.0517449	67461	0.0519245	57367	0.0516891	66284	0.0518545	68796	0.052156	0.859
E = Glu	78405	0.0582865	77194	0.058125	75123	0.0582431	76691	0.0581915	75444	0.058069	64779	0.0583675	75265	0.0588805	76983	0.0583628	0.1948
F = Phe	49077	0.036484	48370	0.0364213	47090	0.036509	48115	0.0365086	47144	0.0362866	40423	0.0364221	45494	0.0355903	47901	0.036315	0.2905
G = Gly	104665	0.0778083	103681	0.078069	100901	0.0782288	102706	0.0779311	101444	0.0780811	86188	0.0776575	97742	0.0764644	102234	0.0775062	0.00230355
H = His	31756	0.0236075	31340	0.0235982	30346	0.0235273	31077	0.0235806	30475	0.0234565	26575	0.0239447	30272	0.023682	30976	0.0234837	0.000435607
I = Ile	69569	0.0517178	68190	0.0513452	66402	0.0514816	67867	0.051496	66630	0.0512849	56742	0.0511259	65419	0.0511778	68136	0.0516556	0.3838
K = Lys	53789	0.0399869	52350	0.0394181	50717	0.039321	52273	0.0396636	51085	0.03932	45620	0.0411047	54236	0.0424293	52885	0.0400935	0.1341
L = Leu	161566	0.120109	159777	0.120308	155954	0.120912	158968	0.120621	156994	0.120838	133885	0.120634	152614	0.119391	157699	0.119556	0.2442
M = Met	35680	0.0265246	35733	0.026906	34377	0.0266526	35308	0.0267909	34892	0.0268563	30415	0.0274047	34283	0.0268199	35567	0.0269642	0.178
N = Asn	41896	0.0311456	41056	0.0309141	39627	0.0307229	40781	0.0309437	40098	0.0308633	34150	0.03077	40767	0.0318924	41210	0.0312423	0.374
P = Pro	61974	0.0460717	61446	0.0462672	59672	0.0462639	60611	0.0459903	60465	0.0465397	50758	0.0457342	58149	0.0454905	61108	0.0463275	0.3541
Q = Gln	65580	0.0487524	64925	0.0488868	63138	0.0489511	64552	0.0489807	63819	0.0491213	53922	0.048585	62997	0.0492831	64777	0.0491091	0.6853
R = Arg	78811	0.0585884	77845	0.0586152	75388	0.0584485	77233	0.0586027	76163	0.0586224	66054	0.0595163	76671	0.0599804	77626	0.0588502	0.1122
S = Ser	76502	0.0568718	75323	0.0567162	72660	0.0563335	74654	0.0566458	73760	0.0567728	61416	0.0553373	71327	0.0557997	74903	0.0567859	0.2549
T = Thr	65857	0.0489583	65127	0.0490389	63055	0.0488867	64460	0.0489108	63404	0.0488019	54434	0.0490464	62633	0.0489983	64781	0.0491121	0.08077
V = Val	91381	0.0679329	90888	0.0684362	87865	0.068122	89913	0.068224	88389	0.0680327	75416	0.0679516	86390	0.0675836	89399	0.0677757	0.04306
W = Trp	20093	0.0149372	19845	0.0149427	19110	0.014816	19588	0.0148629	19413	0.0149421	16720	0.0150651	19683	0.0153982	19592	0.0148532	0.3055
Y = Tyr	35716	0.0265514	34931	0.0263021	33876	0.0262642	34700	0.0263296	33949	0.0261304	29076	0.0261982	33767	0.0264162	34655	0.0262728	0.5012
Z = Glx	0	0	0	0	0	0	0	0	0	0	0	0	0	0	0	0
G+C percent values
%GC	0.58		0.59		0.59		0.58		0.59		0.59		0.58		0.58		0.7228
Total number of tRNA genes (ttRNA) and tRNA diversity (dtRNA)
ttRNA	82		115		114		118		69		95		110		99		0.5672
dtRNA	35		35		39		39		35		38		37		39		0.4791
*Rel. Ab. = Relative abundance
