# Supplementary material for: Increasing genomic diversity and evidence of constrained lifestyle evolution due to insertion sequences in Aeromonas salmonicida
Source: BMC Genomics. 2016 Jan 12;17:44. doi: 10.1186/s12864-016-2381-3 (PMC4709979; doi:10.1186/s12864-016-2381-3)
Supplement: Additional file 4: — List of the coding sequences (CDSs) being in the core genomes of the 8 A. salmonicida strains studied. (XLSX 110 kb) [file 12864_2016_2381_MOESM4_ESM.xlsx]

## Sheet: Sheet1
Additional file 4. List of the coding sequences (CDSs) being in the core genomes of the 8 A. salmonicida strains studied
pectinolytica (34melT), Y577, Y567, Y47, masoucida (NBRC 13784T), smithia (JF4097), achromogenes (AS03) and salmonicida (01-B526)
Locus tag	Gene	Product
ASA_0001	dnaA	chromosomal replication initiator protein DnaA
ASA_0002	dnaN	DNA polymerase III beta-subunit
ASA_0004	gyrB	DNA gyrase subunit B
ASA_0005	Unknown_1	conserved hypothetical protein
ASA_0006	Unknown_2	glyoxalase family protein
ASA_0007	Unknown_3	transcriptional regulator, DeoR family
ASA_0008	ibpA	16 kDa heat shock protein A
ASA_0009	ibpB	16 kDa heat shock protein B
ASA_0012	avtA	valine-pyruvate aminotransferase
ASA_0013	Unknown_5	conserved hypothetical protein
ASA_0021	gor	glutathione oxidoreductase
ASA_0023	Unknown_7	multidrug resistance protein
ASA_0030	Unknown_10	conserved hypothetical protein
ASA_0031	Unknown_11	conserved hypothetical protein
ASA_0032	lypA	lysophospholipase L2
ASA_0033	trmH	tRNA (guanosine-2'-O-)-methyltransferase
ASA_0034	spoT	guanosine-3', 5'-bis(diphosphate)3'-pyrophosphohydrolase
ASA_0035	rpoZ	DNA-directed RNA polymerase, omega subunit
ASA_0036	gmk	guanylate kinase
ASA_0037	Unknown_12	ADP-heptose--LPS heptosyltransferase III
ASA_0038	kdtA	3-deoxy-D-manno-octulosonic-acid transferase
ASA_0039	Unknown_13	GGDEF domain protein
ASA_0040	madN	MadN protein
ASA_0041	Unknown_14	conserved hypothetical protein
ASA_0042	Unknown_15	conserved hypothetical protein
ASA_0043	Unknown_16	conserved integral membrane protein
ASA_0044	Unknown_17	transcriptional regulator, LysR family
ASA_0047	Unknown_18	short-chain alcohol dehydrogenase family protein
ASA_0072	purE	phosphoribosylaminoimidazole carboxylase, catalytic subunit
ASA_0073	Unknown_34	conserved hypothetical protein
ASA_0075	Unknown_36	transcriptional regulator, LysR family
ASA_0077	murI	glutamate racemase
ASA_0078	Unknown_37	RNA-binding protein
ASA_0084	Unknown_38	HesA/MoeB/ThiF family protein
ASA_0085	sufE	cysteine desulfuration protein SufE
ASA_0086	sufS	cysteine desulphurase
ASA_0087	rep	ATP-dependent DNA helicase Rep
ASA_0089	Unknown_39	cytochrome c5
ASA_0090	tdh	L-threonine 3-dehydrogenase
ASA_0091	kbl	2-amino-3-ketobutyrate CoA ligase
ASA_0092	Unknown_40	transcriptional regulator, TetR family
ASA_0093	hldD	ADP-L-glycero-D-manno-heptose-6-epimerase
ASA_0099	Unknown_42	ADP-heptose:LPS heptosyltransferase II
ASA_0100	Unknown_43	conserved hypothetical protein
ASA_0101	rph	ribonuclease PH
ASA_0102	pyrE	orotate phosphoribosyltransferase
ASA_0103	Unknown_44	copper-translocating P-type ATPase
ASA_0104	cueR	Cu(I)-responsive transcriptional regulator
ASA_0105	Unknown_45	GGDEF domain protein
ASA_0106	Unknown_46	conserved hypothetical protein
ASA_0107	Unknown_47	FixG-related protein
ASA_0108	Unknown_48	conserved hypothetical protein
ASA_0109	dsbA	thiol-disulfide interchange protein
ASA_0110	phnE	ABC-type phosphate/phosphonate transporter, permease component
ASA_0111	phnC	ABC-type phosphate/phosphonate transporter, ATP- binding protein
ASA_0112	phnD	ABC-type phosphate/phosphonate transporter, periplasmic binding protein
ASA_0113	pncB	nicotinate phosphoribosyltransferase
ASA_0114	pncA	pyrazinamidase/nicotinamidase
ASA_0115	Unknown_49	MutT/nudix family protein
ASA_0116	Unknown_50	conserved hypothetical protein
ASA_0117	Unknown_51	Phospholipid/glycerol acyltransferase
ASA_0119	ilvG	acetolactate synthase II large subunit
ASA_0120	ilvM	acetolactate synthase II small subunit
ASA_0121	ilvE	branched-chain amino acid amiotransferase
ASA_0122	ilvD	dihydroxy-acid dehydratase
ASA_0124	ompAIV	outer membrane protein A
ASA_0125	Unknown_52	HPP family protein
ASA_0126	Unknown_53	transcriptional regulator, TetR family
ASA_0127	Unknown_54	conserved hypothetical protein
ASA_0128	priA	primosomal protein N'
ASA_0129	rpmE	ribosomal protein L31
ASA_0130	Unknown_55	nucleoside-diphosphate-sugar epimerase
ASA_0153	fabG	3-oxoacyl-[acyl-carrier protein] reductase
ASA_0164	malZ	maltodextrin glucosidase
ASA_0165	Unknown_76	conserved hypothetical protein
ASA_0166	hslJ	heat shock protein HslJ
ASA_0168	ldhA	D-lactate dehydrogenase
ASA_0170	Unknown_78	conserved hypothetical protein
ASA_0171	Unknown_79	DnaK suppressor protein
ASA_0172	glnA	glutamine synthetase
ASA_0173	spuC	putrescine aminotransferase
ASA_0174	potF1	ABC-type putrescine transporter, periplasmic binding protein
ASA_0175	potF2	ABC-type putrescine transporter, periplasmic binding protein
ASA_0176	potG	ABC-type putrescine transporter, ATP-binding protein
ASA_0177	potH	ABC-type putrescine transporter, permease protein
ASA_0178	potI	ABC-type putrescine transporter, permease protein
ASA_0179	Unknown_80	MOSC domain protein
ASA_0181	Unknown_81	conserved hypothetical protein
ASA_0182	Unknown_82	Thioesterase (4HBT) superfamily protein
ASA_0183	recQ	ATP-dependent DNA helicase RecQ
ASA_0184	Unknown_83	cytochrome c553
ASA_0185	Unknown_84	conserved hypothetical protein
ASA_0186	Unknown_85	conserved hypothetical protein
ASA_0187	Unknown_86	conserved integral membrane protein
ASA_0189	rraA	regulator of ribonuclease activity A
ASA_0190	Unknown_87	methyl-accepting chemotaxis protein
ASA_0191	mgtE	magnesium transporter
ASA_0192	cysG	siroheme synthase
ASA_0199	hslU	ATP-dependent protease HslVU, ATPase subunit
ASA_0200	hslV	ATp-dependent protease HslVU, peptidase subunit HslV
ASA_0201	ftsN	cell division protein, FtsN
ASA_0202	argS	arginyl-tRNA synthetase
ASA_0203	Unknown_91	ATP-dependent protease La (LON) domain protein
ASA_0204	sigY	RNA polymerase sigma-70 factor, ECF subfamily
ASA_0205	Unknown_92	transcriptional regulator, ChrR family
ASA_0206	bacA	bacitracin resistance protein BacA
ASA_0207	Unknown_93	oxidoreductase
ASA_0208	galM	galactose mutarotase
ASA_0209	galK	galactokinase
ASA_0210	galT	galactose-1-phosphate uridylyltransferase
ASA_0211	galE	UDP-glucose 4-epimerase
ASA_0214	mglB	ABC-type galactose transporter, periplasmic binding protein
ASA_0215	mglA	ABC-type galactoside transporter, ATP-binding protein
ASA_0216	mglC	ABC-type galactoside transporter, permease subunit MglC
ASA_0217	Unknown_94	methyl-accepting chemotaxis protein
ASA_0223	arcC	carbamate kinase
ASA_0224	argF	ornithine carbamoyltransferase
ASA_0225	Unknown_98	arginine-ornithine antiporter
ASA_0226	Unknown_99	arginine repressor
ASA_0227	pyrI	aspartate carbamoyltransferase, regulatory subunit
ASA_0228	pyrB	aspartate carbamoyltransferase, catalytic subunit
ASA_0229	Unknown_100	conserved hypothetical protein
ASA_0231	Unknown_101	phosphatidylserine decarboxylase-related protein
ASA_0232	Unknown_102	methyl-accepting chemotaxis protein
ASA_0233	blc	outer membrane lipoprotein (lipocalin)
ASA_0234	Unknown_103	transcriptional regulator, AraC family
ASA_0235	Unknown_104	iron-containing alcohol dehydrogenase
ASA_0236	pntA	NAD(P) transhydrogenase, alpha subunit
ASA_0237	pntB	NAD(P) transhydrogenase, beta subunit
ASA_0238	Unknown_105	ABC-type amino acid transporter, periplasmic binding protein
ASA_0239	Unknown_106	conserved hypothetical protein
ASA_0241	Unknown_108	sodium/dicarboxylate symporter family protein
ASA_0242	Unknown_109	NADH oxidase, water-forming
ASA_0243	Unknown_110	lipoprotein, ComL family
ASA_0244	rluD	ribosomal large subunit pseudouridine synthase D
ASA_0245	Unknown_111	conserved hypothetical protein
ASA_0246	clpB	chaperone clpB
ASA_0247	asnA	aspartate-ammonia ligase
ASA_0248	asnC	transcriptional regulator AsnC
ASA_0249	Unknown_112	ABC-type amino acid transporter, periplasmic binding protein
ASA_0250	Unknown_113	conserved hypothetical protein
ASA_0251	Unknown_114	CBS domain protein
ASA_0252	Unknown_115	short chain dehydrogenase/reductase family protein
ASA_0253	Unknown_116	7, 8-dihydro-6-hydroxymethylpterin- pyrophosphokinase
ASA_0255	Unknown_118	conserved hypothetical protein
ASA_0256	Unknown_119	two-component system response regulator
ASA_0257	Unknown_120	Chloride channel protein EriC
ASA_0258	Unknown_121	putative oxidoreductase
ASA_0259	Unknown_122	conserved membrane protein
ASA_0260	Unknown_123	conserved hypothetical protein
ASA_0261	Unknown_124	conserved hypothetical protein
ASA_0262	Unknown_125	two-component system response regulator
ASA_0263	Unknown_126	two-component system sensor histidine kinase
ASA_0264	Unknown_127	conserved hypothetical protein
ASA_0265	Unknown_128	trimethylamine-N-oxide reductase
ASA_0266	Unknown_129	DMSO/TMAO pentaheme cytochrome c subunit
ASA_0267	topB	DNA topoisomerase III
ASA_0269	ktrA	potassium uptake protein KtrA
ASA_0270	murB	UDP-N-acetylpyruvoylglucosamine reductase
ASA_0271	birA	biotin-(acetyl-CoA-carboxylase) ligase
ASA_0272	coaA	pantothenate kinase
ASA_0277	secE	preprotein translocase subunit SecE
ASA_0278	nusG	transcription termination/antitermination factor NusG
ASA_0279	rplK	ribosomal protein L11
ASA_0280	rplA	ribosomal protein L1
ASA_0281	rplJ	ribosomal subunit protein L10
ASA_0282	rplL	ribosomal protein L12
ASA_0283	rpoB	DNA-directed RNA polymerase, beta subunit
ASA_0284	rpoC	DNA-directed RNA polymerase, beta prime subunit
ASA_0285	Unknown_130	conserved hypothetical protein
ASA_0286	Unknown_131	putative translation initiation inhibitor
ASA_0287	dsrE	intracellular sulfur oxidation protein DsrE
ASA_0288	dsrF	intracellular sulfur oxidation protein DsrF
ASA_0289	dsrH	intracellular sulfur oxidation protein DsrH
ASA_0290	rpsL	ribosomal protein S12
ASA_0291	rpsG	ribosomal protein S7
ASA_0292	fusA	translation elongation factor G
ASA_0294	gmhB	D,D-heptose 1,7-bisphosphate phosphatase
ASA_0299	Unknown_132	conserved hypothetical protein
ASA_0301	Unknown_134	conserved hypothetical protein
ASA_0302	pmbA	modulator of DNA gyrase PmbA
ASA_0303	murA	UDP-N-acetylglucosamine1- carboxyvinyltransferase
ASA_0304	Unknown_135	BolA-like protein
ASA_0305	Unknown_136	conserved hypothetical protein
ASA_0306	Unknown_137	toluene tolerance protein Ttg2D
ASA_0307	Unknown_138	toluene tolerance protein TTG2C
ASA_0308	Unknown_139	ABC-type transporter, permease subunit
ASA_0309	Unknown_140	ABC-type transporter, ATP-binding protein
ASA_0310	Unknown_141	sugar phosphate isomerase
ASA_0311	Unknown_142	3-deoxy-D-manno-octulosonate 8-phosphate phosphatase
ASA_0312	Unknown_143	conserved hypothetical protein
ASA_0313	Unknown_144	conserved hypothetical protein
ASA_0314	Unknown_145	ABC-type transporter, ATP binding protein
ASA_0315	rpoN	RNA polymerase sigma-54 factor
ASA_0316	yfiA	Sigma 54 modulation protein/ribosomal protein S30EA
ASA_0317	ptsN	nitrogen regulatory IIA protein PtsN
ASA_0318	Unknown_146	conserved hypothetical protein
ASA_0319	ptsO	phosphocarrier protein
ASA_0321	Unknown_147	4-hydroxy-2-oxoglutarate aldolase
ASA_0322	selA	L-seryl-tRNA selenium transferase family
ASA_0323	dho	dihydroorotase
ASA_0325	Unknown_149	membrane protein
ASA_0326	Unknown_150	conserved hypothetical protein
ASA_0327	Unknown_151	transcriptional regulator
ASA_0328	Unknown_152	transcriptional regulator
ASA_0329	degS	DegS serine protease
ASA_0330	degQ	DegQ serine protease
ASA_0331	Unknown_153	membrane protein
ASA_0332	Unknown_154	ATPase, AFG1 family
ASA_0333	rplM	LSU ribosomal protein L13
ASA_0334	rpsI	30S ribosomal subunit protein S9
ASA_0335	petA	ubiquinol-cytochrome c reductase, iron-sulfur subunit
ASA_0336	petB	ubiquinol-cytochrome c reductase, cytochrome b
ASA_0337	petC	ubiquinol-cytochrome c reductase, cytochrome c1
ASA_0338	sspA	stringent starvation protein A
ASA_0339	sspB	stringent starvation protein B
ASA_0340	Unknown_155	lipoprotein
ASA_0341	gmhA	phosphoheptose isomerase
ASA_0342	Unknown_156	conserved hypothetical protein
ASA_0343	Unknown_157	lipoprotein, LppC family
ASA_0344	Unknown_158	methyltransferase
ASA_0348	lfiP	lateral flagellar assembly protein
ASA_0349	lfiQ	lateral flagellar biosynthetic protein, LfiQ
ASA_0351	lfhB	lateral flagellar biosynthetic protein, LfhB
ASA_0353	lafK	two-component system lateral flagellar response regulator
ASA_0363	lfgB	lateral flagellar basal body protein, LfgB
ASA_0364	lfgC	lateral flagellar basal body rod protein, LfgC
ASA_0369	lfgH	lateral flagellar L-ring protein, LfgH
ASA_0370	lfgI	lateral flagellar P-ring protein, LfgI
ASA_0389	mraZ	MraZ protein
ASA_0390	mraW	S-adenosyl-methyltransferase MraW
ASA_0391	ftsL	cell division protein FtsL
ASA_0392	ftsI	peptidoglycan synthetase FtsI
ASA_0393	murE	UDP-N-acetylmuramoylalanyl-D-glutamate--2, 6-diaminopimelateligase
ASA_0394	murF	UDP-N-acetylmuramoyl-tripeptide--D-alanyl-D- alanineligase
ASA_0395	mraY	phospho-N-acetylmuramoyl-pentapeptide- transferase
ASA_0396	murD	UDP-N-acetylmuramoylalanine--D-glutamate ligase
ASA_0397	ftsW	cell division protein FtsW
ASA_0398	murG	UDP-N-acetylglucosamine--N-acetylmuramyl- (pentapeptide) pyrophosphoryl-undecaprenol N- acetylglucosamine transferase
ASA_0399	murC	UDP-N-acetylmuramate--alanine ligase
ASA_0400	ftsQ	cell division protein FtsQ
ASA_0401	ftsA	cell division protein FtsA
ASA_0402	ftsZ	cell division protein FtsZ
ASA_0403	lpxC	UDP-3-O-acyl-N-acetylglucosamine deacetylase
ASA_0404	Unknown_165	membrane peptidase, M23/M37 family
ASA_0405	secA	preprotein translocase, SecA subunit
ASA_0407	mutT	7,8-dihydro-8-oxoguanine-triphosphatase
ASA_0408	Unknown_167	conserved hypothetical protein
ASA_0409	Unknown_168	conserved hypothetical protein
ASA_0410	coaE	dephospho-CoA kinase
ASA_0411	tapD	type IV prepilin peptidase TapD
ASA_0413	tapB	type IV pilus assembly protein TapB
ASA_0415	nadC	nicotinate-nucleotide pyrophosphorylase
ASA_0416	Unknown_169	predicted aspartyl protease
ASA_0417	ampD	N-acetyl-anhydromuramyl-L-alanine amidase
ASA_0418	pdhR	pyruvate dehydrogenase complex repressor
ASA_0419	aceE	pyruvate dehydrogenase E1 component
ASA_0421	lpdA	dihydrolipoamide dehydrogenase
ASA_0422	Unknown_170	GGDEF domain protein
ASA_0423	Unknown_171	conserved hypothetical protein
ASA_0424	hylB	hemolysin secretion protein HylB
ASA_0426	Unknown_172	patatin family outer membrane protein
ASA_0427	acnB	aconitate hydratase 2
ASA_0428	Unknown_173	EAL domain protein
ASA_0433	Unknown_178	FAD-dependent oxidoreductase
ASA_0434	Unknown_179	conserved hypothetical protein
ASA_0436	Unknown_181	putative DNA-binding protein
ASA_0437	folK	7, 8-dihydro-6-hydroxymethylpterin-pyrophosphokinase
ASA_0438	folB	dihydroneopterin aldolase
ASA_0439	Unknown_182	conserved integral membrane protein
ASA_0463	Unknown_200	short chain dehydrogenase
ASA_0464	Unknown_201	conserved hypothetical protein
ASA_0465	Unknown_202	conserved hypothetical protein
ASA_0466	bfd	bacterioferritin-associated ferredoxin
ASA_0467	bfr	bacterioferritin
ASA_0468	Unknown_203	conserved hypothetical protein
ASA_0469	mgsA	methylglyoxal synthase
ASA_0470	Unknown_204	conserved hypothetical protein
ASA_0471	Unknown_205	Ca2+/Na+ antiporter
ASA_0472	ansB	L-asparaginase II
ASA_0473	Unknown_206	conserved hypothetical protein
ASA_0485	treC	Trehalose-6-phosphate hydrolase
ASA_0486	maa	maltose O-acetyltransferase
ASA_0487	Unknown_212	conserved hypothetical protein
ASA_0488	Unknown_213	Na+/H+ antiporter
ASA_0496	glgA	glycogen synthase
ASA_0497	glgC	glucose-1-phosphate adenylyltransferase
ASA_0499	dapA	dihydrodipicolinate synthase
ASA_0501	Unknown_217	conserved hypothetical protein
ASA_0502	Unknown_218	predicted phosphatase/phosphohexomutase
ASA_0503	Unknown_219	putative Hfq family protein
ASA_0504	pqiA	paraquat-inducible protein A
ASA_0505	pqiB	paraquat-inducible protein B
ASA_0506	Unknown_220	lipoprotein
ASA_0508	Unknown_221	conserved hypothetical protein
ASA_0509	satA	glycerophospholipid-cholesterol acyltransferase
ASA_0511	mltC	membrane-bound lytic murein transglycosylase C
ASA_0512	Unknown_223	conserved hypothetical protein
ASA_0513	mutY	A/G-specific adenine glycosylase
ASA_0514	exeB	general secretion pathway protein B
ASA_0515	exeA	general secretion pathway protein A
ASA_0516	cca	multifunctional CCA protein
ASA_0517	pitA	phosphate permease
ASA_0518	Unknown_224	putative phosphate transport regulator
ASA_0520	Unknown_225	TonB domain protein
ASA_0521	htrB	lipid A biosynthesis lauroyl acyltransferase
ASA_0522	hldE	ADP-heptose synthase
ASA_0523	tolC	outer membrane protein TolC
ASA_0525	nudF	ADP-ribose pyrophosphatase
ASA_0526	Unknown_227	conserved hypothetical protein
ASA_0527	icc	cyclic AMP phosphodiesterase
ASA_0528	Unknown_228	predicted esterase
ASA_0529	mutT	mutator MutT protein
ASA_0530	Unknown_229	Glutathione-dependent formaldehyde-activating, GFA
ASA_0531	parE	DNA topoisomerase IV, B subunit
ASA_0532	parC	topoisomerase IV subunit A
ASA_0535	Unknown_232	conserved hypothetical protein
ASA_0536	Unknown_233	conserved hypothetical protein
ASA_0537	Unknown_234	conserved hypothetical protein
ASA_0538	Unknown_235	conserved hypothetical protein
ASA_0539	Unknown_236	DnaJ domain protein
ASA_0542	scsD	copper-sensitivity suppressor D protein
ASA_0543	scsC	copper-sensitivity suppressor C protein
ASA_0544	scsB	copper-sensitivity suppressor B protein
ASA_0545	scsA	copper-sensitivity suppressor A protein
ASA_0546	plsC	1-acyl-sn-glycerol-3-phosphate acyltransferase
ASA_0547	pspA	phage shock protein A
ASA_0548	pspC	phage shock protein C
ASA_0549	pspG	phage shock protein G
ASA_0550	Unknown_239	endo/excinuclease domain protein
ASA_0551	Unknown_240	ABC-type transporter, periplasmic binding protein
ASA_0553	Unknown_241	uracil-DNA glycosylase
ASA_0554	Unknown_242	transporter, drug/metabolite exporter family
ASA_0555	Unknown_243	transcriptional regulator, LysR family
ASA_0556	znuB	ABC-type high affinity zinc transporter, permease component
ASA_0557	znuC	ABC-type high-affinity zinc transporter, ATP- binding protein
ASA_0558	znuA	ABC-type high affinity zinc transporter, periplasmic binding protein
ASA_0559	Unknown_244	conserved periplasmic protein
ASA_0560	Unknown_245	TRAP-type transport system, periplasmic component
ASA_0561	Unknown_246	conserved hypothetical protein
ASA_0562	Unknown_247	membrane-bound metallopeptidase
ASA_0564	Unknown_249	conserved hypothetical protein
ASA_0565	Unknown_250	transcriptional regulator, MarR family
ASA_0566	Unknown_251	conserved hypothetical protein
ASA_0567	Unknown_252	BCCT family transporter
ASA_0568	mutS	DNA mismatch repair protein MutS
ASA_0569	arsR	arsenic operon regulator
ASA_0570	arsD	arsenical resistance operon trans-acting repressor ArsD
ASA_0572	arsB	arsenical-resistance protein
ASA_0573	arsC	arsenate reductase
ASA_0574	arsO	putative flavin-binding monooxygenase involved in arsenic resistance
ASA_0576	ppc	phosphoenolpyruvate carboxylase
ASA_0577	argE	acetylornithine deacetylase
ASA_0578	argC	N-acetyl-gamma-glutamyl-phosphate reductase
ASA_0579	argB	acetylglutamate kinase
ASA_0580	argF	ornithine carbamoyltransferase
ASA_0581	argG	argininosuccinate synthase
ASA_0582	argH	argininosuccinate lyase
ASA_0589	Unknown_259	conserved hypothetical protein
ASA_0590	Unknown_260	conserved hypothetical protein
ASA_0591	maa	maltose O-acetyltransferase
ASA_0592	Unknown_261	conserved hypothetical protein
ASA_0593	cysP	ABC-type sulfate transport system, periplasmic component
ASA_0594	Unknown_262	conserved hypothetical protein
ASA_0595	cysU	ABC-type sulfate transporter, permease component
ASA_0598	Unknown_263	transcriptional regulator, LysR-family
ASA_0602	glnQ	ABC-type glutamine/glutamate transporter, ATP- binding protein
ASA_0606	Unknown_267	oligoendopeptidase F
ASA_0607	Unknown_268	conserved hypothetical protein
ASA_0617	Unknown_275	ErfK/YbiS/YcfS/YnhG family protein
ASA_0618	Unknown_276	AzlC family protein
ASA_0619	Unknown_277	conserved hypothetical membrane protein
ASA_0620	Unknown_278	conserved hypothetical protein
ASA_0621	Unknown_279	pyruvate formate lyase activating enzyme
ASA_0622	Unknown_280	conserved hypothetical protein
ASA_0623	Unknown_281	transcriptional regulator, LysR family
ASA_0624	tyrB	aromatic-amino-acid aminotransferase
ASA_0625	Unknown_282	conserved hypothetical protein
ASA_0626	czcD	Co/Zn/Cd efflux system component
ASA_0627	Unknown_283	conserved hypothetical protein
ASA_0630	tpx	peroxiredoxin
ASA_0631	Unknown_284	conserved hypothetical protein
ASA_0632	Unknown_285	ATP-dependent RNA helicase, DEAD box family
ASA_0634	Unknown_287	conserved hypothetical protein
ASA_0636	Unknown_289	methyl-accepting chemotaxis protein
ASA_0638	Unknown_291	conserved hypothetical protein
ASA_0639	Unknown_292	conserved hypothetical protein
ASA_0640	cdaR	Sugar diacid utilization regulator
ASA_0642	glxK	glycerate kinase
ASA_0643	Unknown_293	conserved membrane protein
ASA_0644	Unknown_294	glutathione peroxidase
ASA_0645	Unknown_295	transcriptional regulator, LysR family
ASA_0646	Unknown_296	nucleoside permease
ASA_0647	ogt	Methylated-DNA-[protein]-cysteine S- methyltransferase
ASA_0648	Unknown_297	peptidyl-tRNA hydrolase domain protein
ASA_0649	Unknown_298	nitrogen regulatory protein P-II
ASA_0650	fbpA	ABC-type iron(III) transporter, periplasmic component
ASA_0652	fbpC	ABC-type iron(III) transporter, ATP-binding protein
ASA_0653	Unknown_299	Dyp-type peroxidase
ASA_0654	argR	arginine repressor
ASA_0655	artP	ABC-type arginine transporter, ATP-binding protein
ASA_0656	artI	ABC-type arginine transporter, periplasmic binding protein
ASA_0657	artQ	ABC-type arginine transporter, permease protein
ASA_0658	artM	ABC-type arginine transporter, permease protein
ASA_0659	mdh	malate dehydrogenase
ASA_0660	motX	sodium-type flagellar motor component
ASA_0661	hmp	flavohemoprotein
ASA_0662	Unknown_300	transcriptional regulator, Rrf2 family
ASA_0663	Unknown_301	putative magnesium and cobalt efflux protein CorB
ASA_0664	Unknown_302	ABC-type transporter, permease component
ASA_0666	rpsP	Ribosomal protein S16
ASA_0667	rimM	16S rRNA processing protein RimM
ASA_0668	trmD	tRNA (guanine-N1)-methyltransferase
ASA_0669	rplS	ribosomal protein L19
ASA_0670	Unknown_303	conserved hypothetical protein
ASA_0671	mutH	DNA mismatch repair endonuclease MutH
ASA_0672	Unknown_304	conserved hypothetical protein
ASA_0673	nudH	(di)nucleoside polyphosphate hydrolase
ASA_0674	ptsI	phosphoenolpyruvate-protein phosphotransferase
ASA_0675	lgt	prolipoprotein diacylglyceryl transferase
ASA_0677	nhaA	Na+/H antiporter NhaA
ASA_0678	Unknown_305	conserved hypothetical protein
ASA_0679	nhaR	transcriptional activator protein NhaR
ASA_0680	hlyU	Transcription activator HlyU
ASA_0681	rpsT	ribosomal protein S20
ASA_0682	mviN	integral membrane protein MviN
ASA_0683	ribF	riboflavin kinase/FMN adenylyltransferase
ASA_0684	ileS	isoleucyl-tRNA synthetase
ASA_0685	lspA	lipoprotein signal peptidase
ASA_0686	fkpB	FKBP-type peptidyl-prolyl cis-trans isomerase
ASA_0687	lytB	4-hydroxy-3-methylbut-2-enyl diphosphate reductase
ASA_0694	nadE	NH(3)-dependent NAD+ synthetase
ASA_0695	glnB	nitrogen regulatory protein PII
ASA_0696	Unknown_307	glycoside hydroylase family 23
ASA_0697	luxS	autoinducer-2 synthase
ASA_0698	Unknown_308	GGDEF domain protein
ASA_0699	rnr	ribonuclease R
ASA_0700	rlmB	23S rRNA (guanosine-2'-O-)-methyltransferase
ASA_0701	Unknown_309	transcription regulator, Crp family
ASA_0702	Unknown_310	acetyltransferase, gnat family
ASA_0703	Unknown_311	transporter, drug/metabolite exporter family
ASA_0706	mntH	NRAMP family manganese transport protein
ASA_0707	rpsF	ribosomal protein S6
ASA_0708	rpsR	ribosomal protein S18
ASA_0709	rplI	ribosomal protein L9
ASA_0710	fnr	ferredoxin--NADP reductase
ASA_0712	Unknown_314	conserved hypothetical protein
ASA_0713	Unknown_315	conserved hypothetical protein
ASA_0714	Unknown_316	quinone oxidoreductase
ASA_0715	Unknown_317	conserved hypothetical protein
ASA_0716	Unknown_318	peptidase family M16
ASA_0717	gshA	glutamate-cysteine ligase
ASA_0718	Unknown_319	conserved hypothetical protein
ASA_0719	faa1	long-chain-fatty-acid--CoA ligase, putative
ASA_0720	Unknown_320	conserved hypothetical protein
ASA_0721	rimI	ribosomal-protein-S18-alanine acetyltransferase
ASA_0722	Unknown_321	conserved hypothetical protein
ASA_0726	Unknown_324	transcriptional regulator, AsnC family
ASA_0729	prfC	peptide chain release factor 3
ASA_0730	Unknown_327	transcriptional regulator, MarR family
ASA_0731	Unknown_328	NADH:flavin oxidoreductase/NADH oxidase
ASA_0732	Unknown_329	transcriptional regulator, TetR family
ASA_0733	proS	prolyl-tRNA synthetase
ASA_0735	ruvA	holliday junction DNA helicase RuvA
ASA_0736	ruvB	holliday junction DNA helicase RuvB
ASA_0737	cydA	Cytochrome d ubiquinol oxidase, subunit I
ASA_0738	cydB	cytochrome d ubiquinol oxidase, subunit II
ASA_0739	Unknown_331	conserved hypothetical protein
ASA_0740	Unknown_332	conserved hypothetical protein
ASA_0741	Unknown_333	Tol system-associated acyl-CoA thioesterase
ASA_0742	tolQ	MotA/TolQ/ExbB proton channel
ASA_0743	tolR	Biopolymer transport protein
ASA_0745	tolB	Periplasmic component of the Tol biopolymer transport system
ASA_0746	pal	peptidoglycan-associated lipoprotein
ASA_0747	Unknown_334	conserved hypothetical protein
ASA_0756	Unknown_335	methyl-accepting chemotaxis transducer
ASA_0758	Unknown_336	aldose 1-epimerase
ASA_0759	gap	Glyceraldehyde-3-phosphate dehydrogenase
ASA_0760	malQ	4-alpha-glucanotransferase
ASA_0761	glgB	1,4-alpha-glucan branching enzyme
ASA_0762	glgX	glycogen debranching enzyme
ASA_0763	msrB	peptide methionine sulfoxide reductase
ASA_0765	Unknown_338	ion transport protein
ASA_0766	Unknown_339	conserved hypothetical protein
ASA_0767	putA	prolinedehydrogenase/delta-1-pyrroline-5- carboxylatedehydrogenase
ASA_0768	nudC	NADH pyrophosphatase
ASA_0769	hemE	uroporphyrinogen decarboxylase
ASA_0770	ppa	inorganic pyrophosphatase
ASA_0771	mpl	UDP-N-acetylmuramate-alanine ligase
ASA_0772	ubiX	3-polyprenyl-4-hydroxybenzoate decarboxylase
ASA_0773	Unknown_340	transcriptional regulator, TetR family
ASA_0774	hpt	hypoxanthine phosphoribosyltransferase
ASA_0775	Unknown_341	ABC-type multidrug transporter, ATP binding component
ASA_0776	Unknown_342	ABC-type transporter permease protein
ASA_0777	Unknown_343	conserved hypothetical protein
ASA_0778	panC	Pantoate-beta-alanine ligase
ASA_0780	folK	7, 8-dihydro-6-hydroxymethylpterin-pyrophosphokinase
ASA_0781	pcnB	poly(A) polymerase
ASA_0782	Unknown_344	glutamyl-tRNA synthetase
ASA_0783	dksA	dnaK suppressor protein
ASA_0784	sfsA	sugar fermentation stimulation protein
ASA_0785	ligT	2'-5' RNA ligase
ASA_0786	hrpB	ATP-dependent helicase HrpB
ASA_0787	mrcB	penicillin-binding protein 1B
ASA_0788	gloA	glyoxylase I family protein
ASA_0789	Unknown_345	multidrug resistance protein, SMR family
ASA_0790	Unknown_346	multidrug resistance protein, SMR family
ASA_0791	Unknown_347	transcriptional regulator, LysR family
ASA_0792	Unknown_348	response regulator
ASA_0793	Unknown_349	conserved hypothetical protein
ASA_0794	Unknown_350	conserved membrane protein
ASA_0795	Unknown_351	conserved integral membrane protein
ASA_0796	Unknown_352	conserved hypothetical protein
ASA_0797	hemL	glutamate-1-semialdehyde-2,1-aminomutase
ASA_0798	clcA	H(+)/Cl(-) exchange transporter ClcA
ASA_0799	Unknown_353	conserved hypothetical protein
ASA_0800	Unknown_354	HesB family protein
ASA_0807	fis	DNA binding protein Fis
ASA_0808	dusB	tRNA-dihydrouridine synthase B
ASA_0809	Unknown_356	outer membrane efflux protein
ASA_0810	Unknown_357	HlyD family secretion protein
ASA_0811	Unknown_358	ABC-type multidrug transporter, permease component
ASA_0812	Unknown_359	ABC-type multidrug transporter, permease component
ASA_0814	Unknown_361	conserved hypothetical protein
ASA_0815	Unknown_362	conserved hypothetical protein
ASA_0816	Unknown_363	two-component system response regulator
ASA_0817	Unknown_364	dipeptide/tripeptide permease
ASA_0818	galU	UTP-glucose-1-phosphate uridylyltransferase
ASA_0819	Unknown_365	ComEA protein
ASA_0820	cysQ	cysQ protein
ASA_0821	Unknown_366	YCII-related domain protein
ASA_0822	ispA	intracellular septation protein A
ASA_0823	Unknown_367	pyridoxal-dependent decarboxylase
ASA_0824	Unknown_368	membrane protein
ASA_0825	Unknown_369	membrane/transport protein
ASA_0828	tesA	acyl-CoA thioesterase I
ASA_0829	Unknown_370	ABC-type transporter, ATP-binding protein
ASA_0830	Unknown_371	ABC-type transport system, permease component
ASA_0832	Unknown_373	EAL domain protein
ASA_0834	Unknown_374	peptidase, M28 family
ASA_0835	trmB	tRNA (guanine-N(7)-)-methyltransferase
ASA_0836	Unknown_375	conserved hypothetical protein
ASA_0837	glsA	glutaminase
ASA_0839	Unknown_377	conserved hypothetical protein
ASA_0840	Unknown_378	eukaryotic ABC transporter, ATP-binding cassette protein
ASA_0841	pip	prolyl aminopeptidase
ASA_0846	Unknown_380	conserved hypothetical protein
ASA_0849	prtV	immune inhibitor A, metal-dependent protease
ASA_0850	Unknown_381	conserved hypothetical protein
ASA_0852	Unknown_383	conserved hypothetical protein
ASA_0853	Unknown_384	conserved hypothetical protein
ASA_0854	Unknown_385	conserved hypothetical protein
ASA_0855	Unknown_386	conserved hypothetical protein
ASA_0856	psd	Phosphatidylserine decarboxylase
ASA_0857	engC	ribosome-associated GTPase
ASA_0858	orn	oligoribonuclease
ASA_0864	cspX	cold shock protein
ASA_0865	Unknown_387	conserved hypothetical protein
ASA_0867	gltX	glutamyl-tRNA synthetase
ASA_0873	cdxA	chitinase
ASA_0874	Unknown_390	conserved hypothetical protein
ASA_0875	Unknown_391	periplasmic protein TonB2
ASA_0876	exbD2	TonB system transport protein ExbD2
ASA_0877	exbB2	TonB system transport protein ExbB2
ASA_0878	Unknown_392	TolQ proton channel protein
ASA_0879	Unknown_393	TonB system biopolymer transport component
ASA_0880	Unknown_394	TonB-dependent receptor
ASA_0882	appC	ABC-type oligopeptide transport system, permease protein
ASA_0884	appD	ABC-type oligopeptide transport system,, ATPase component
ASA_0885	appF	ABC-type oligopeptide transport system, ATPase component
ASA_0886	Unknown_395	conserved hypothetical protein
ASA_0887	pepD	aminoacyl-histidine dipeptidase
ASA_0888	Unknown_396	conserved hypothetical protein
ASA_0890	gpt	xanthine-guanine phosphoribosyltransferase (XGPRT)
ASA_0891	Unknown_398	conserved hypothetical protein
ASA_0892	crl	curlin genes transcriptional regulator
ASA_0893	proB	glutamate 5-kinase
ASA_0894	proA	gamma-glutamyl phosphate reductase
ASA_0896	uspA	Universal stress protein UspA
ASA_0897	Unknown_400	conserved hypothetical protein
ASA_0899	Unknown_402	RNA methyltransferase, TrmH family
ASA_0900	Unknown_403	carbohydrate kinase, PfkB family
ASA_0901	Unknown_404	indigoidine synthase A-like protein
ASA_0902	cah	carbonic anhydrase
ASA_0908	Unknown_409	conserved hypothetical protein
ASA_0909	plsC	1-acyl-sn-glycerol-3-phosphate acyltransferase
ASA_0910	acpP2	acyl carrier protein
ASA_0911	acpP1	acyl carrier protein
ASA_0912	Unknown_410	conserved hypothetical protein
ASA_0913	Unknown_411	acyl-coenzyme A synthetase
ASA_0914	Unknown_412	3-hydroxymyristoyl/3-hydroxydecanoyl-(acyl carrier protein) dehydratase
ASA_0916	Unknown_414	histidine ammonia-lyase
ASA_0918	Unknown_416	thioesterase superfamily
ASA_0919	Unknown_417	conserved hypothetical protein
ASA_0920	Unknown_418	conserved integral membrane protein
ASA_0921	Unknown_419	conserved hypothetical protein
ASA_0922	fabF	3-oxoacyl-[ACP] synthase
ASA_0923	Unknown_420	beta-hydroxydecanoyl-ACP dehydrase
ASA_0924	fabG	beta-ketoacyl-ACP reductase
ASA_0925	Unknown_421	beta-ketoacyl-ACP synthase
ASA_0926	Unknown_422	conserved hypothetical protein
ASA_0927	mog	molybdenum cofactor biosynthesis protein Mog
ASA_0929	Unknown_424	conserved hypothetical protein
ASA_0930	Unknown_425	hypothetical protein
ASA_0931	Unknown_426	conserved hypothetical protein
ASA_0932	folA	dihydrofolate reductase
ASA_0933	proV	glycine betaine/L-proline transport system, ATPase component
ASA_0934	proW	glycine betaine/L-proline transport system permease protein
ASA_0935	proX	glycine betaine/L-proline transport system, periplasmic binding protein
ASA_0936	cysH	3'-Phosphoadenosine 5'-phosphosulfate sulfotransferase
ASA_0939	Unknown_427	Phenazine biosynthesis PhzC/PhzF protein
ASA_0940	lysS	lysyl tRNA synthetase
ASA_0941	prfB	peptide chain release factor 2
ASA_0942	Unknown_428	methyl-accepting chemotaxis protein
ASA_0943	gltS	sodium/glutamate symporter
ASA_0944	aspG	L-asparaginase I
ASA_0945	Unknown_429	conserved hypothetical protein
ASA_0946	gapA	Glyceraldehyde-3-phosphate dehydrogenase, type I
ASA_0948	Unknown_431	MutT/nudix family protein
ASA_0949	sppA	signal peptide peptidase
ASA_0950	Unknown_432	NADH:flavin oxidoreductase/NADH oxidase
ASA_0951	Unknown_433	nitroreductase family protein
ASA_0958	prmA	ribosomal protein L11 methyltransferase
ASA_0959	Unknown_436	Zinc-containing alcohol dehydrogenase superfamily
ASA_0960	Unknown_437	LysR-family transcriptional activator
ASA_0961	ptsG	Phosphotransferase system IIC component, glucose/maltose/N-acetylglucosamine-specific
ASA_0962	panF	sodium/pantothenate symporter
ASA_0963	Unknown_438	conserved hypothetical protein
ASA_0964	accC	acetyl-CoA carboxylase, biotin carboxylase
ASA_0965	accB	acetyl-CoA carboxylase, biotin carboxyl carrier protein
ASA_0966	aroQ	3-dehydroquinase dehydratase II
ASA_0968	Unknown_439	conserved hypothetical protein
ASA_0969	Unknown_440	GGDEF/EAL domain protein
ASA_0970	Unknown_441	conserved hypothetical protein
ASA_0971	Unknown_442	conserved hypothetical protein
ASA_0973	torD	chaperone protein TorD
ASA_0974	Unknown_444	conserved hypothetical protein
ASA_0975	glyA	serine hydroxymethyltransferase
ASA_0976	Unknown_445	conserved hypothetical protein
ASA_0977	Unknown_446	conserved hypothetical protein
ASA_0978	ribX	RibX
ASA_0979	ribD	pyrimidine deaminase/reductase RibD
ASA_0980	ribC	riboflavin synthase, alpha subunit
ASA_0981	ribBA	3,4-dihydroxy-2-butanone 4-phosphate synthase/GTP cyclohydrolase II
ASA_0982	ribH	riboflavin synthase, beta chain (ribH)
ASA_0983	nusB	Antitermination protein NusB
ASA_0984	thiL	thiamin-monophosphate kinase
ASA_0985	pgpA	phosphatidylglycerophosphatase A
ASA_0986	dppD	dipeptide transport system ATP-binding protein DppD
ASA_0987	dppA	dipeptide transport system periplasmic peptide- binding protein DppA
ASA_0988	dppB	dipeptide transport system permease protein DppB
ASA_0989	dppC	dipeptide transport system permease protein DppC
ASA_0990	dxs	1-deoxyxylulose-5-phosphate synthase
ASA_0991	ispA	geranyltranstransferase
ASA_0992	xseB	exodeoxyribonuclease VII small subunit
ASA_0997	greA	transcription elongation factor
ASA_0999	Unknown_449	conserved hypothetical protein
ASA_1000	rrmJ	23S ribosomal RNA methyltransferase
ASA_1001	ftsH	Cell division protease ftsH
ASA_1002	folP	dihydropteroate synthase
ASA_1003	glmM	phosphoglucosamine mutase
ASA_1005	secG	Preprotein translocase subunit SecG
ASA_1008	Unknown_450	conserved hypothetical protein
ASA_1009	nusA	transcription elongation factor nusA
ASA_1010	infB	translation initiation factor IF-2
ASA_1011	rbfA	ribosome-binding factor A
ASA_1012	truB	tRNA pseudouridine 55 synthase
ASA_1013	rpsO	30S ribosomal protein S15
ASA_1014	pnp	polyribonucleotide nucleotidyltransferase
ASA_1016	Unknown_452	GGDEF domain protein
ASA_1017	Unknown_453	conserved hypothetical protein
ASA_1019	fumC	Fumarate hydratase, class II
ASA_1022	Unknown_456	alpha-beta superfamily hydrolase
ASA_1024	pvcA	pyoverdine biosynthesis protein
ASA_1027	Unknown_459	LysM domain protein
ASA_1028	Unknown_460	conserved hypothetical protein
ASA_1029	pmbA	PmbA protein
ASA_1030	tldD	TldD protein
ASA_1031	fldB	flavodoxin 2
ASA_1032	xerD	site-specific integrase/recombinase
ASA_1034	mscL	large-conductance mechanosensitive channel protein
ASA_1036	recJ	RecJ single-stranded-DNA-specific exonuclease
ASA_1038	Unknown_463	conserved hypothetical protein
ASA_1039	nqrE	Na(+)-translocating NADH-ubiquinone oxidoreductase subunit E
ASA_1040	Unknown_464	conserved hypothetical protein
ASA_1054	lipA	lipoic acid synthetase
ASA_1055	Unknown_472	conserved hypothetical protein
ASA_1056	lipB	Lipoate-protein ligase B
ASA_1057	Unknown_473	conserved hypothetical protein
ASA_1058	dacC	Serine-type D-Ala-D-Ala carboxypeptidase
ASA_1059	rlpA	Rare lipoprotein A
ASA_1061	mrdB	Bacterial cell division membrane protein
ASA_1062	mrdA	penicillin-binding protein 2
ASA_1063	Unknown_474	conserved hypothetical protein
ASA_1064	Unknown_475	iojap domain protein
ASA_1065	nadD	nicotinic acid mononucleotide adenylyltransferase
ASA_1066	holA	DNA polymerase III, delta subunit
ASA_1067	rlpB	rare lipoprotein B
ASA_1068	leuS	leucyl-tRNA synthetase
ASA_1069	Unknown_476	conserved hypothetical protein
ASA_1070	lnt	apolipoprotein N-acyltransferase
ASA_1071	corC	magnesium and cobalt efflux protein CorC
ASA_1072	Unknown_477	conserved hypothetical protein
ASA_1073	Unknown_478	PhoH family protein
ASA_1074	miaB	tRNA-I(6)A37 thiotransferase enzyme MiaB
ASA_1075	ubiF	2-polyprenyl-6-methoxyphenol hydroxylase
ASA_1076	cspC	cold-shock protein, DNA-binding
ASA_1077	Unknown_479	GGDEF domain protein
ASA_1078	Unknown_480	transcriptional regulator, LysR family
ASA_1079	Unknown_481	conserved hypothetical protein
ASA_1080	Unknown_482	putative phosphatase
ASA_1081	Unknown_483	conserved hypothetical protein
ASA_1083	Unknown_485	surface antigen family protein
ASA_1084	Unknown_486	2-hydroxyacid dehydrogenase family protein
ASA_1085	Unknown_487	conserved hypothetical protein
ASA_1086	efp	elongation factor EF-P
ASA_1087	Unknown_488	conserved hypothetical protein
ASA_1089	Unknown_489	conserved hypothetical protein
ASA_1090	Unknown_490	two-component system sensor histidine kinase
ASA_1091	Unknown_491	two-component system response regulator
ASA_1092	Unknown_492	conserved hypothetical protein
ASA_1093	Unknown_493	oxidoreductase, short-chain dehydrogenase/reductase family
ASA_1094	Unknown_494	conserved hypothetical protein
ASA_1095	Unknown_495	long-chain acyl-CoA synthetase
ASA_1096	Unknown_496	conserved hypothetical protein
ASA_1097	Unknown_497	methyltransferase domain protein
ASA_1099	Unknown_499	conserved hypothetical protein
ASA_1102	frdD	fumarate reductase, 13 kDa hydrophobic protein
ASA_1103	frdC	fumarate reductase, 15 kDa hydrophobic protein
ASA_1104	frdB	fumarate reductase, iron-sulfur protein
ASA_1105	frdA	fumarate reductase, flavoprotein subunit
ASA_1110	Unknown_505	MATE efflux family protein
ASA_1111	Unknown_506	peptidase, M23/M37 family
ASA_1112	Unknown_507	conserved hypothetical protein
ASA_1113	Unknown_508	conserved hypothetical protein
ASA_1114	Unknown_509	transcriptional regulator, LysR family
ASA_1115	Unknown_510	Zn-dependent hydrolase
ASA_1116	Unknown_511	predicted protein-disulfide isomerase
ASA_1118	oxyR	hydrogen peroxide-inducible genes activator
ASA_1119	mrcA	penicillin-binding protein 1A
ASA_1122	tapO	type IV pilus biogenesis protein tapO
ASA_1123	tapP	type IV pilus biogenesis protein TapP
ASA_1125	aroK	shikimate kinase
ASA_1126	aroB	3-dehydroquinate synthase
ASA_1127	Unknown_512	conserved hypothetical protein
ASA_1128	dam	DNA adenine methyltransferase
ASA_1129	rpe	ribulose-phosphate 3-epimerase
ASA_1130	gph	phosphoglycolate phosphatase
ASA_1131	trpS	tryptophanyl-tRNA synthetase
ASA_1132	Unknown_513	conserved hypothetical protein
ASA_1133	trpG	anthranilate synthase component II
ASA_1134	argD	acetylornithine aminotransferase
ASA_1135	astA	arginine N-succinyltransferase, beta subunit
ASA_1136	astD	succinylglutamic semialdehyde dehydrogenase
ASA_1137	Unknown_514	conserved hypothetical protein
ASA_1138	Unknown_515	predicted phosphatase/hydrolase, CbbY family
ASA_1140	Unknown_517	pyruvate ferrodoxin/flavodoxin oxidoreductase
ASA_1150	Unknown_525	conserved hypothetical protein
ASA_1152	udp2	uridine phosphorylase
ASA_1153	pnuC	nicotinamide mononucleotide transporter
ASA_1154	Unknown_527	probable sodium:sulfate symporter
ASA_1167	Unknown_532	predicted GTPase
ASA_1168	pth	peptidyl-tRNA hydrolase
ASA_1169	Unknown_533	5'-nucleotidase/2',3'-cyclic phosphodiesterase
ASA_1170	prsA	phosphoribosylpyrophosphate synthetase
ASA_1172	ispE	4-diphosphocytidyl-2C-methyl-D-erythritolkinase
ASA_1173	lolB	Outer-membrane lipoprotein LolB
ASA_1174	hemA	Glutamyl-tRNA reductase
ASA_1175	prfA	Protein chain release factor A
ASA_1176	hemK	Protein-glutamine N-methyltransferase HemK
ASA_1177	Unknown_534	transcriptional regulator
ASA_1179	kdsA	3-deoxy-D-manno-octulosonic acid (KDO) 8- phosphate synthase
ASA_1181	grcA	autonomous glycyl radical cofactor
ASA_1184	Unknown_536	conserved hypothetical protein
ASA_1185	Unknown_537	conserved hypothetical protein
ASA_1186	talB	transaldolase B
ASA_1187	Unknown_538	sodium/alanine symporter
ASA_1189	Unknown_540	conserved hypothetical protein
ASA_1191	ampC	beta-lactamase class C
ASA_1194	Unknown_543	conserved hypothetical protein
ASA_1195	Unknown_544	conserved hypothetical protein
ASA_1197	gshB	glutathione synthetase
ASA_1199	Unknown_545	extracellular desoxyribonuclease
ASA_1200	sprT	SprT protein
ASA_1201	metK	S-adenosylmethionine synthetase
ASA_1202	tkt	transketolase 1
ASA_1205	Unknown_548	conserved hypothetical protein
ASA_1207	tyrS	tyrosyl-tRNA synthetase
ASA_1208	Unknown_550	conserved hypothetical protein
ASA_1209	Unknown_551	conserved hypothetical protein
ASA_1210	Unknown_552	Glycosyl transferase, family 2
ASA_1211	Unknown_553	conserved hypothetical protein
ASA_1212	Unknown_554	ABC-type amino acid transporter, periplasmic- binding protein
ASA_1214	Unknown_556	conserved hypothetical protein
ASA_1215	Unknown_557	conserved hypothetical protein
ASA_1216	Unknown_558	conserved hypothetical protein
ASA_1217	cysZ	cysteine biosynthesis protein CysZ
ASA_1218	smc	chromosome segregation protein SMC
ASA_1219	zipA	cell division protein ZipA
ASA_1220	ligA	NAD-dependent DNA ligase
ASA_1221	Unknown_559	conserved hypothetical protein
ASA_1222	nrdD	anaerobic ribonucleoside-triphosphate reductase
ASA_1224	nrdG	anaerobic ribonucleotide reductase activating protein
ASA_1226	Unknown_562	conserved hypothetical protein
ASA_1233	sfcA	NAD-dependent malic enzyme
ASA_1235	Unknown_569	two-component system response regulator
ASA_1237	Unknown_571	hypothetical protein
ASA_1238	Unknown_572	GGDEF domain protein
ASA_1239	Unknown_573	lactoylglutathione lyase
ASA_1240	phoB	two-component system response regulator PhoB
ASA_1241	phoR	two-component system senor histidine kinase PhoR
ASA_1242	Unknown_574	phosphate-binding protein
ASA_1243	Unknown_575	Zn-dependent protease with chaperone function
ASA_1244	Unknown_576	GCN5-related N-acetyltransferase
ASA_1245	Unknown_577	NAGC-like transcriptional regulator
ASA_1246	cutC	copper homeostasis protein CutC
ASA_1247	Unknown_578	FKBP-type peptidyl-prolyl cis-trans isomerase
ASA_1248	Unknown_579	ABC-type transporter, ATP-binding protein
ASA_1249	Unknown_580	ABC-type transporter, permease protein
ASA_1250	Unknown_581	conserved hypothetical protein
ASA_1251	Unknown_582	conserved hypothetical protein
ASA_1252	Unknown_583	NUDIX hydrolase
ASA_1254	Unknown_585	peroxiredoxin
ASA_1255	Unknown_586	K+-dependent Na+/Ca+ exchanger related-protein
ASA_1256	odc	ornithine decarboxylase
ASA_1258	Unknown_588	biotin/lipoate A/B protein ligase family
ASA_1259	Unknown_589	xanthine/uracil permease family protein
ASA_1261	Unknown_591	conserved hypothetical protein
ASA_1262	Unknown_592	MATE efflux family protein
ASA_1263	Unknown_593	transcriptional regulator, AraC family
ASA_1264	maeA	malate dehydrogenase (oxaloacetate- decarboxylating)
ASA_1266	ompAII	outer membrane protein
ASA_1267	ompAI	outer membrane protein
ASA_1268	Unknown_594	conserved hypothetical protein
ASA_1269	Unknown_595	transcriptional protein
ASA_1271	Unknown_597	conserved hypothetical protein
ASA_1273	Unknown_599	HlyD family secretion protein
ASA_1274	Unknown_600	multidrug resistance protein
ASA_1275	Unknown_601	conserved hypothetical protein
ASA_1276	Unknown_602	conserved hypothetical protein
ASA_1283	ruvC	crossover junction endodeoxyribonuclease RuvC
ASA_1284	aqpZ	aquaporin Z, transmembrane water channel
ASA_1285	Unknown_608	transglycosylase SLT domain protein
ASA_1287	lasA	protease LasA
ASA_1288	Unknown_609	acetyltransferase
ASA_1289	Unknown_610	lipoprotein
ASA_1290	cls	Phosphatidylserine/phosphatidylglycerophosphate/ cardiolipin synthase
ASA_1292	purU	formyltetrahydrofolate deformylase
ASA_1293	ribB	3,4-dihydroxy-2-butanone 4-phosphate synthase
ASA_1294	Unknown_612	outer membrane lipoprotein
ASA_1295	Unknown_613	thioredoxin-like protein
ASA_1296	hetI	4'-phosphopantetheinyl transferase
ASA_1297	nlpC	lipoprotein NlpC
ASA_1298	Unknown_614	conserved hypothetical protein
ASA_1299	Unknown_615	acyl dehydratase
ASA_1300	Unknown_616	conserved hypothetical protein
ASA_1301	Unknown_617	conserved hypothetical protein
ASA_1317	Unknown_629	transcriptional regulator, TetR family
ASA_1318	fadE	acyl-CoA dehydrogenase
ASA_1319	acrD	Acriflavin resistance protein
ASA_1320	Unknown_630	HlyD family secretion protein
ASA_1321	pykA	pyruvate kinase II
ASA_1322	hexR	transcriptional regulator HexR
ASA_1323	glk	glucokinase
ASA_1325	phoP	two-component system responsse regulator PhoP
ASA_1327	Unknown_632	Fe-S oxidoreductases family 1
ASA_1329	Unknown_634	conserved hypothetical protein
ASA_1330	Unknown_635	conserved hypothetical protein
ASA_1331	Unknown_636	DNA-binding protein
ASA_1332	arsR	Low molecular weight phosphotyrosine protein phosphatase:Bacterial regulatory protein, ArsR
ASA_1333	Unknown_637	conserved hypothetical protein
ASA_1340	fliI	Polar flagellum-specific ATP synthase
ASA_1343	fliL	Flagellar basal body-associated protein
ASA_1344	fliM	Flagellar motor switch protein
ASA_1345	fliN	polar flagellar switch protein FliN
ASA_1346	fliO	flagellar protein FliO
ASA_1347	fliP	Flagellar biosynthesis protein FliP
ASA_1348	fliQ	flagellar biosynthetic protein FliQ
ASA_1349	fliR	flagellar biosynthetic protein FliR
ASA_1351	flhA	flagellar biosynthesis protein FlhA
ASA_1358	cheB1	two-component system response-regulator/protein- glutamate methylesterase CheB
ASA_1359	motA	MotA/TolQ/ExbB proton channel
ASA_1360	motB	Flagellar motor protein MotB
ASA_1361	Unknown_640	SOJ-like and chromosome partitioning protein
ASA_1362	Unknown_641	conserved hypothetical protein
ASA_1363	cheW	chemotaxis protein CheW
ASA_1364	Unknown_642	conserved hypothetical protein
ASA_1365	ccmA	ATP binding protein of heme exporter A
ASA_1366	ccmB	heme exporter protein B
ASA_1367	ccmC	heme chaperone heme-lyase
ASA_1368	ccmD	heme exporter protein D
ASA_1369	ccmE	Cytochrome c-type biogenesis protein CcmE
ASA_1370	ccmF	cytochrome c-type biogenesis protein CcmF
ASA_1371	dsbE	thiol:disulfide interchange protein DsbE
ASA_1372	Unknown_643	hypothetical cytochrome c-type biogenesis protein
ASA_1373	nrfG2	Hypothetical cytochrome c-type biogenesis protein
ASA_1374	Unknown_644	VacJ-like lipoprotein
ASA_1375	sodB	SodB
ASA_1376	Unknown_645	Glutaredoxin-related protein
ASA_1377	Unknown_646	Fmu (Sun)/eukaryotic nucleolar NOL1/Nop2p
ASA_1378	Unknown_647	conserved hypothetical protein
ASA_1379	Unknown_648	conserved hypothetical protein
ASA_1380	pdxH	pyridoxamine 5'-phosphate oxidase
ASA_1381	Unknown_649	glutathione S-transferase family protein
ASA_1388	Unknown_655	conserved hypothetical protein
ASA_1389	purB	adenylosuccinate lyase
ASA_1390	Unknown_656	conserved hypothetical protein
ASA_1391	trmU	tRNA (5-methylaminomethyl-2-thiouridylate)- methyltransferase
ASA_1392	Unknown_657	MutT/nudix family protein
ASA_1393	rluE	ribosomal large subunit pseudouridine synthase E
ASA_1394	Unknown_658	PTS system, fructose-specific IIA component
ASA_1395	Unknown_659	PTS system, fructose-specific IIBC component
ASA_1396	uhpT	sugar phosphate permease
ASA_1402	trpA	tryptophan synthase, alpha subunit
ASA_1403	trpB	tryptophan synthase, beta chain
ASA_1404	trpC	tryptophan biosynthesis protein trpCF
ASA_1405	trpD	anthranilate phosphoribosyltransferase
ASA_1406	trpG	anthranilate synthase component II
ASA_1407	trpE	anthranilate synthase component I
ASA_1408	trpL	trp operon leader peptide
ASA_1409	Unknown_663	metal-dependent phosphoesterase, PHP family
ASA_1410	Unknown_664	conserved hypothetical protein
ASA_1411	scpA	Segregation and condensation protein A
ASA_1412	scpB	segregation and condensation protein B
ASA_1413	rluB	ribosomal large subunit pseudouridine synthase B
ASA_1414	tesB	Acyl-CoA thioesterase II
ASA_1415	Unknown_665	proton/sodium-glutamate symport protein
ASA_1417	Unknown_666	transcriptional regulator, TetR family
ASA_1419	acrB	AcrB protein
ASA_1420	oprM	outer membrane protein OprM
ASA_1422	rfbB	dTDP-glucose-4,6-dehydratase
ASA_1424	rfbA	glucose-1-phosphate thymidylyltransferase
ASA_1425	rfbC	dTDP-4-dehydrorhamnose 3,5-epimerase
ASA_1459	Unknown_685	lipid A core - O-antigen ligase
ASA_1460	Unknown_686	conserved hypothetical protein
ASA_1461	Unknown_687	SWI/SNF family helicase
ASA_1465	Unknown_690	conserved hypothetical protein
ASA_1466	astE	succinylglutamate desuccinylase
ASA_1467	Unknown_691	pyruvate dehydrogenase E1 component, alpha subunit
ASA_1471	cspX	cold shock protein
ASA_1473	Unknown_695	conserved hypothetical protein
ASA_1474	Unknown_696	conserved hypothetical protein
ASA_1475	Unknown_697	conserved hypothetical protein
ASA_1479	Unknown_699	metal-dependent phosphohydrolase with HD domain
ASA_1480	rsuA	16S rRNA uridine-516 pseudouridylate synthase
ASA_1481	Unknown_700	transporter, drug/metabolite exporter family
ASA_1482	Unknown_701	ABC-type oligopeptide transporter, periplasmic binding protein
ASA_1483	Unknown_702	phosphodiesterase
ASA_1484	flgN	flagellar biosynthetic protein FlgN
ASA_1485	flgM	anti-sigma-28 factor FlgM
ASA_1486	flgA	flagellar basal body P-ring biosynthesis protein FlgA
ASA_1487	cheV	two-component system chemotaxis response regulator CheV
ASA_1488	cheR	chemotaxis methyltransferase CheR
ASA_1489	flgB	flagellar basal body protein FlgB
ASA_1490	flgC	flagellar basal body rod protein FlgC
ASA_1495	flgH	flagellar L-ring protein FlgH
ASA_1497	flgJ	peptidoglycan hydrolase FlgJ
ASA_1498	flgK	flagellar hook-associated protein FlgK
ASA_1500	mgtE	magnesium transporter
ASA_1501	ppx	exopolyphosphatase
ASA_1502	ppk	polyphosphate kinase
ASA_1503	Unknown_703	conserved hypothetical protein
ASA_1504	Unknown_704	conserved hypothetical protein
ASA_1506	flrB	two-component system flagellar sensor histidine kinase FlrB
ASA_1507	flrC	two-component system flagellar response regulator FlrC
ASA_1508	Unknown_705	conserved hypothetical protein
ASA_1509	purN	Folate-dependent phosphoribosylglycinamide formyltransferase
ASA_1510	purM	phosphoribosylaminoimidazole synthetase
ASA_1511	upp	uracil phosphoribosyltransferase
ASA_1512	Unknown_706	conserved hypothetical protein
ASA_1513	hda	DnaA-like protein hda
ASA_1516	Unknown_707	hypothetical protein
ASA_1518	Unknown_708	cytosine/adenosine deaminase
ASA_1519	pstC	ABC-type phosphate transporter, permease component
ASA_1520	pstA	ABC-type phosphate transporter, permease component
ASA_1521	pstB	ABC-type phosphate transporter, ATP-binding protein
ASA_1522	phoU	phosphate transport system regulatory protein PhoU
ASA_1526	Unknown_711	amino acid permease
ASA_1527	Unknown_712	C-5 sterol desaturase
ASA_1528	Unknown_713	ABC-type amino acid transporter
ASA_1529	Unknown_714	ABC-type amino acid transporter, permease protein
ASA_1530	Unknown_715	ABC-type amino acid transporter, periplasmic binding protein
ASA_1531	Unknown_716	GGDEF domain protein
ASA_1532	uhpC	regulator of uhpT
ASA_1533	uhpB	two-component system sensor histidine kinase UhpB
ASA_1534	uhpA	two-component system response regulator UhpA
ASA_1535	Unknown_717	transcription elongation factor GreA/GreB
ASA_1536	Unknown_718	extracellular solute-binding protein, family 3
ASA_1537	Unknown_719	conserved hypothetical protein
ASA_1538	phoA2	alkaline phosphatase
ASA_1539	phoA1	alkaline phosphatase
ASA_1540	Unknown_720	conserved GTP-binding protein
ASA_1541	Unknown_721	Histone deacetylase/AcuC/AphA family protein
ASA_1542	Unknown_722	conserved hypothetical protein
ASA_1543	dinG	ATP-dependent helicase
ASA_1544	ompII	outer membrane porin II (OmpK40)
ASA_1545	Unknown_723	conserved hypothetical protein
ASA_1546	aspC	aspartate aminotransferase
ASA_1547	Unknown_724	conserved ATP-binding protein
ASA_1548	Unknown_725	conserved hypothetical protein
ASA_1549	Unknown_726	conserved hypothetical protein
ASA_1550	rec2	DNA internalization-related competence protein ComEC/Rec2
ASA_1551	msbA	lipid A export ATP-binding/permease
ASA_1552	lpxK	tetraacyldisaccharide 4'-kinase
ASA_1553	Unknown_727	conserved hypothetical protein
ASA_1554	kdsB	3-deoxy-manno-octulosonate cytidylyltransferase
ASA_1555	Unknown_728	two-component system response regulator
ASA_1556	uvrC	excinuclease ABC, subunit C
ASA_1557	pgsA	CDP-diacylglycerol--glycerol-3-phosphate3- phosphatidyltransferase
ASA_1610	Unknown_776	conserved hypothetical protein
ASA_1612	lpxH	UDP-2,3-diacylglucosamine hydrolase
ASA_1613	Unknown_777	conserved hypothetical protein
ASA_1614	ppiB	peptidyl-prolyl cis-trans isomerase B
ASA_1615	cysS	Cysteinyl-tRNA synthetase
ASA_1619	Unknown_781	conserved hypothetical protein
ASA_1622	Unknown_783	conserved hypothetical periplasmic protein
ASA_1623	Unknown_784	conserved hypothetical periplasmic protein
ASA_1624	Unknown_785	membrane protein
ASA_1625	Unknown_786	conserved hypothetical protein
ASA_1627	Unknown_788	conserved hypothetical membrane protein
ASA_1628	Unknown_789	translation initiation factor, Sui1 family-like protein
ASA_1629	feoA	ferrous iron transport protein A
ASA_1630	feoB	ferrous iron transport protein B
ASA_1631	Unknown_790	conserved hypothetical protein
ASA_1632	Unknown_791	conserved hypothetical protein
ASA_1633	glgC	glucose-1-phosphate adenylyltransferase
ASA_1634	tapW	Pilus retraction ATPase
ASA_1635	Unknown_792	conserved hypothetical protein
ASA_1636	Unknown_793	extracellular solute-binding protein, putative
ASA_1637	btuC	vitamin B12 import system permease protein BtuC
ASA_1638	btuD	vitamin B12 import ATP-binding protein BtuD
ASA_1639	aroH	3-deoxy-D-arabinoheptulosonate-7-phosphate synthase (DAHP synthetase, tryptophan repressible)
ASA_1640	dgkA	diacylglycerol kinase
ASA_1641	serA	phosphoglycerate dehydrogenase
ASA_1642	rpiA	Ribose 5-phosphate isomerase
ASA_1643	Unknown_794	5-formyltetrahydrofolate cyclo-ligase family protein
ASA_1644	Unknown_795	Na+/H+ antiporter
ASA_1645	Unknown_796	hypothetical protein
ASA_1646	Unknown_797	Alpha/beta hydrolase fold protein
ASA_1647	dapB	dihydrodipicolinate reductase
ASA_1648	carA	Carbamoylphosphate synthase small subunit
ASA_1649	carB	carbamoyl-phosphate synthase, large subunit
ASA_1650	leuA	2-isopropylmalate synthase
ASA_1651	Unknown_798	conserved hypothetical protein
ASA_1655	Unknown_801	conserved hypothetical protein
ASA_1656	Unknown_802	DedA family membrane protein
ASA_1657	speG	spermidine acetyltransferase
ASA_1658	Unknown_803	ATP-dependent RNA helicase, DEAD box family
ASA_1659	Unknown_804	conserved hypothetical protein
ASA_1661	Unknown_805	extracellular protease
ASA_1662	Unknown_806	conserved hypothetical protein
ASA_1663	soxR	redox-sensitive transcriptional activator SoxR
ASA_1665	Unknown_808	Conserved hypothetical protein
ASA_1666	gltD	glutamate synthase small subunit
ASA_1667	gltB	glutamate synthase, large subunit
ASA_1672	Unknown_812	periplasmic protein
ASA_1682	Unknown_822	short-chain alcohol dehydrogenase
ASA_1684	Unknown_824	aminotransferase, class I and II
ASA_1685	Unknown_825	conserved hypothetical protein
ASA_1686	grxA	glutaredoxin 1
ASA_1687	dacB	D-alanyl-D-alanine carboxypeptidase/D-alanyl-D- alanine-endopeptidase
ASA_1688	Unknown_826	ATP-dependent helicase
ASA_1689	Unknown_827	Secretion protein HlyD
ASA_1691	cstA	carbon starvation protein CstA
ASA_1693	Unknown_830	two-component system sensor histidine kinase
ASA_1696	Unknown_832	conserved hypothetical protein
ASA_1697	Unknown_833	membrane channel protein
ASA_1698	oppA	ABC-type oligopeptide transporter, periplasmic binding protein
ASA_1700	oppC	ABC-type oligopeptide transporter, permease protein
ASA_1702	oppF	ABC-type oligopeptide transporter, ATP-binding protein
ASA_1703	alx	transport protein Alx
ASA_1704	alr2	alanine racemase
ASA_1705	Unknown_834	conserved hypothetical protein
ASA_1706	Unknown_835	sodium:dicarboxylate symporter family protein
ASA_1707	Unknown_836	conserved hypothetical protein
ASA_1709	pyrC	Dihydroorotase
ASA_1710	Unknown_837	conserved hypothetical protein
ASA_1711	Unknown_838	methyl-accepting chemotaxis protein
ASA_1712	Unknown_839	HIT family hydrolase
ASA_1713	Unknown_840	conserved hypothetical protein
ASA_1714	Unknown_841	conserved hypothetical protein
ASA_1715	Unknown_842	conserved hypothetical protein
ASA_1716	Unknown_843	conserved hypothetical protein
ASA_1717	Unknown_844	conserved hypothetical protein
ASA_1718	Unknown_845	conserved hypothetical protein
ASA_1719	secD	protein-export membrane protein SecD
ASA_1720	secF	protein-export membrane protein SecF
ASA_1747	Unknown_854	ABC-type amino acid transporter, ATP-binding protein
ASA_1760	Unknown_866	Oxygen-insensitive NADPH nitroreductase
ASA_1761	Unknown_867	conserved hypothetical protein
ASA_1762	Unknown_868	conserved hypothetical protein
ASA_1763	Unknown_869	Permease of the major facilitator superfamily
ASA_1764	Unknown_870	transcriptional regulator, LysR family
ASA_1765	cysB	Cys regulon transcriptional activator
ASA_1766	ribA	GTP cyclohydrolase II
ASA_1767	cmk	cytidylate kinase
ASA_1768	rpsA	ribosomal protein S1
ASA_1769	ihfB	integration host factor beta-subunit
ASA_1770	Unknown_871	conserved hypothetical protein
ASA_1771	Unknown_872	conserved hypothetical protein
ASA_1772	pyrF	orotidine 5'-phosphate decarboxylase
ASA_1773	Unknown_873	conserved hypothetical protein
ASA_1774	Unknown_874	conserved hypothetical protein
ASA_1775	Unknown_875	conserved hypothetical protein
ASA_1776	Unknown_876	radical activating enzyme
ASA_1777	Unknown_877	conserved hypothetical protein
ASA_1778	Unknown_878	ATP:cob(I)alamin adenosyltransferase, putative
ASA_1779	hns	histone-like nucleoid structuring protein
ASA_1781	nhaC	Na+/H+ antiporter
ASA_1784	Unknown_881	conserved hypothetical protein
ASA_1786	alr	alanine racemase
ASA_1824	fdhD	formate dehydrogenase family accessory protein FdhD
ASA_1825	recR	recombination protein RecR
ASA_1826	htpG	heat shock protein HtpG
ASA_1827	adk	adenylate kinase
ASA_1828	hemH	ferrochelatase
ASA_1829	Unknown_886	conserved hypothetical protein
ASA_1830	gsk	Inosine-guanosine kinase
ASA_1831	Unknown_887	methyl-accepting chemotaxis protein
ASA_1832	Unknown_888	conserved hypothetical protein
ASA_1833	Unknown_889	conserved hypothetical protein
ASA_1835	glgC	glucose-1-phosphate adenylyltransferase
ASA_1836	Unknown_891	conserved hypothetical protein
ASA_1837	Unknown_892	lipoprotein
ASA_1838	entC	isochorismate synthase
ASA_1839	entE	2,3-dihydroxybenzoate-AMP ligase
ASA_1840	entB	isochorismatase
ASA_1842	entA	ferric siderophore synthetase component A (2,3- dihydro-2,3-dihydroxybenzoate dehydrogenase)
ASA_1843	Unknown_893	non-ribosomal peptide synthetase
ASA_1844	Unknown_894	non-ribosomal peptide synthetase
ASA_1846	entD	4'-phosphopantetheinyl transferase component of siderophore synthetase
ASA_1847	Unknown_896	ABC-type Fe3+-siderophore transporter, ATP- binding protein
ASA_1849	Unknown_898	ABC-type Fe3+-siderophore transporter, permease component
ASA_1850	fstC	colicin receptor
ASA_1851	Unknown_899	transporter transmembrane protein
ASA_1852	Unknown_900	conserved hypothetical protein
ASA_1853	Unknown_901	conserved hypothetical protein
ASA_1854	corA	magnesium and cobalt transport protein CorA
ASA_1855	Unknown_902	electron transfer flavoprotein-ubiquinone oxidoreductase
ASA_1857	etfA	electron transfer flavoprotein alpha-subunit
ASA_1858	serC	phosphoserine aminotransferase
ASA_1859	aroA	3-phosphoshikimate 1-carboxyvinyltransferase
ASA_1860	aroG	3-deoxy-D-arabino-heptulosonate 7-phosphate synthase
ASA_1861	Unknown_903	methyl-accepting chemotaxis protein
ASA_1862	hugW	coproporphyrinogen III oxidase
ASA_1863	xseA	exodeoxyribonuclease VII, large subunit
ASA_1868	guaB	inosine-5'-monophosphate dehydrogenase
ASA_1869	guaA	GMP synthase
ASA_1873	Unknown_907	Serine/threonine protein kinase
ASA_1874	tpm	thiopurine S-methyltransferase
ASA_1875	Unknown_908	insulinase
ASA_1876	sixA	phosphohistidine phosphatase
ASA_1877	Unknown_909	Conserved hypothetical protein
ASA_1878	Unknown_910	permease of the drug/metabolite transporter (DMT) superfamily
ASA_1879	oppA	ABC-type oligopeptide transporter, periplasmic binding protein
ASA_1880	fbp	fructose-1,6-bisphosphatase
ASA_1882	Unknown_911	conserved hypothetical protein
ASA_1883	lolE	lipoprotein releasing system transmembrane protein LolE
ASA_1884	lolD	Lipoprotein releasing system ATP-binding protein LolD
ASA_1885	lolE	Lipoprotein releasing system transmembrane protein LolE
ASA_1886	Unknown_912	conserved hypothetical protein
ASA_1887	Unknown_913	conserved hypothetical protein
ASA_1888	tig	trigger factor
ASA_1889	clpP	ATP-dependent Clp protease, proteolytic subunit
ASA_1890	clpX	ATP-dependent Clp protease, ATP-binding subunit ClpX
ASA_1891	lon	ATP-dependent protease La
ASA_1892	hupB	Bacterial nucleoid DNA-binding protein HU-beta
ASA_1893	ppiD	peptidyl-prolyl cis-trans isomerase D
ASA_1894	Unknown_914	ABC-type transporter, ATP-binding protein
ASA_1900	alsT	sodium:alanine symporter family protein
ASA_1901	Unknown_919	GCN5-related N-acetyltransferase
ASA_1903	Unknown_920	conserved hypothetical membrane protein
ASA_1904	Unknown_921	hypothetical protein
ASA_1905	Unknown_922	conserved hypothetical protein
ASA_1907	Unknown_924	transcriptional regulator, MerR family
ASA_1908	Unknown_925	hydroxymethylglutaryl-CoA lyase
ASA_1910	Unknown_926	Enoyl-CoA hydratase/isomerase family protein
ASA_1911	mccB	3-methylcrotonyl CoA carboxylase, beta subunit
ASA_1913	mmsA	methylmalonate-semialdehyde dehydrogenase
ASA_1914	Unknown_927	acyl-CoA dehydrogenase family protein
ASA_1915	Unknown_928	enoyl-CoA hydratase family protein
ASA_1916	Unknown_929	enoyl-CoA hydratase/isomerase family protein
ASA_1917	mmsB	3-hydroxyisobutyrate dehydrogenase
ASA_1919	arcD	Arginine/ornithine antiporter
ASA_1920	Unknown_931	conserved hypothetical membrane protein
ASA_1930	Unknown_940	Smr/MutS family protein
ASA_1931	Unknown_941	adenine-specific methylase
ASA_1932	aroC	Chorismate synthase
ASA_1933	Unknown_942	extracellular solute-binding protein, family 3
ASA_1934	rhlE	ATP-dependent RNA helicase RhlE
ASA_1935	Unknown_943	conserved hypothetical protein
ASA_1936	Unknown_944	conserved hypothetical protein
ASA_1937	tyrP	tyrosine-specific transport protein
ASA_1938	fruR	fructose transport system repressor
ASA_1939	fruB	Phosphotransferase system, fructose-specific IIA/FPR component
ASA_1940	fruK	1-phosphofructokinase
ASA_1941	fruA	Phosphotransferase system, fructose-specific IIC component
ASA_1942	Unknown_945	conserved hypothetical protein
ASA_1943	mltA	membrane-bound lytic murein transglycosylase A
ASA_1944	Unknown_946	iron-sulphur cluster binding protein
ASA_1945	nrdB	ribonucleoside-diphosphate reductase, beta subunit
ASA_1946	nrdA	ribonucleoside diphosphate reductase 1, alpha subunit, B1
ASA_1947	gph	phosphoglycolate phosphatase
ASA_1948	ubiG	3-demethylubiquinone-9 3-methyltransferase
ASA_1949	gyrA	DNA gyrase
ASA_1950	Unknown_947	conserved hypothetical protein
ASA_1951	Unknown_948	conserved hypothetical protein
ASA_1952	Unknown_949	conserved hypothetical protein
ASA_1953	thrS	threonyl-tRNA synthetase
ASA_1954	infC	translation initiation factor IF-3
ASA_1955	rpmI	ribosomal protein L35
ASA_1956	rplT	ribosomal protein L20
ASA_1957	pheS	phenylalanine tRNA synthetase, alpha-subunit
ASA_1958	pheT	phenylalanyl-tRNA synthetase, beta subunit
ASA_1959	ihfA	integration host factor alpha-subunit
ASA_1961	Unknown_950	two-component system response regulator
ASA_1962	Unknown_951	GCN5-related N-acetyltransferase
ASA_1963	cobB	NAD-dependent protein deacetylase, Sir2 family
ASA_1966	rbsR	ribose operon repressor, rbsR
ASA_1968	rbsB	ABC-type ribose transporter, periplasmic binding protein
ASA_1969	rbsC	ABC-type ribose transporter, permease protein
ASA_1971	rbsD	ABC-type ribose transporter protein
ASA_1973	Unknown_954	conserved hypothetical membrane protein
ASA_1974	Unknown_955	conserved hypothetical protein
ASA_1975	Unknown_956	conserved hypothetical protein
ASA_1976	uspA	universal stress protein family
ASA_1977	fnr	fumarate and nitrate reduction regulatory protein
ASA_1978	Unknown_957	conserved hypothetical protein
ASA_1979	ccoS	cytochrome oxidase maturation protein, cbb3- type
ASA_1980	Unknown_958	cation transport ATPase, E1-E2 family
ASA_1981	Unknown_959	conserved hypothetical protein
ASA_1982	ccoP	cytochrome c oxidase, cbb3-type, subunit CcoP
ASA_1983	ccoQ	cytochrome c oxidase, Cbb3-type, CcoQ subunit
ASA_1984	ccoO	cytochrome c oxidase, cbb3-type, subunit II
ASA_1985	ccoN	cytochrome c oxidase, cbb3-type, subunit I
ASA_1986	Unknown_960	conserved hypothetical protein
ASA_1987	Unknown_961	conserved hypothetical protein
ASA_1988	proQ	ProP effector
ASA_1989	Unknown_962	C-terminal protease
ASA_1990	pepN	aminopeptidase N
ASA_1993	pyrD	dihydroorotate dehydrogenase
ASA_1994	Unknown_965	conserved hypothetical protein
ASA_1995	Unknown_966	putative RNA methylase
ASA_1996	Unknown_967	thiol-disulfide isomerase and thioredoxin
ASA_1997	Unknown_968	ABC-type transporter, ATP-binding component
ASA_1998	Unknown_969	conserved hypothetical protein
ASA_1999	rmf	ribosome modulation factor
ASA_2000	fabA	3-hydroxydecanoyl-(acyl-carrier- protein)dehydratase
ASA_2001	lonB	ATP-dependent serine protease LA-related protein
ASA_2037	Unknown_1002	conserved hypothetical protein
ASA_2038	Unknown_1003	conserved hypothetical protein
ASA_2039	prpD	2-methylcitrate dehydratase
ASA_2040	prpC	2-methylcitrate synthase
ASA_2041	prpB	methylisocitrate lyase
ASA_2044	Unknown_1004	Sun/nucleolar protein family protein
ASA_2045	Unknown_1005	conserved hypothetical protein
ASA_2046	Unknown_1006	phage integrase family protein
ASA_2047	Unknown_1007	Mg-dependent deoxyribonuclease
ASA_2048	holB	DNA polymerase III, delta' subunit
ASA_2050	Unknown_1008	conserved hypothetical protein
ASA_2051	pabC	4-amino-4-deoxychorismate lyase
ASA_2052	fabF	3-oxoacyl-(acyl-carrier-protein) synthase II
ASA_2053	acpP	acyl carrier protein
ASA_2054	fabG	3-oxoacyl-(acyl-carrier-protein) reductase
ASA_2055	fabD	malonyl CoA-acyl carrier protein transacylase
ASA_2056	fabH	3-oxoacyl-(acyl-carrier-protein) synthase III
ASA_2057	plsX	fatty acid/phospholipid synthesis protein PlsX
ASA_2058	rpmF	ribosomal protein L32
ASA_2059	Unknown_1009	conserved hypothetical protein
ASA_2060	maf	septum formation protein Maf
ASA_2062	rluC	ribosomal large subunit pseudouridine synthase C
ASA_2063	Unknown_1011	hypothetical protein
ASA_2064	rne	ribonuclease E and G
ASA_2067	dcd	deoxycytidine triphosphate deaminase
ASA_2068	udk	uridine kinase
ASA_2069	mrp	Mrp protein
ASA_2070	metG	methionyl-tRNA synthetase
ASA_2072	Unknown_1013	acylphosphatase
ASA_2074	Unknown_1015	SAM-dependent methyltransferase
ASA_2075	Unknown_1016	acyltransferase
ASA_2076	Unknown_1017	ABC-type amino acid transporter, periplasmic binding protein
ASA_2077	selD	selenide, water dikinase
ASA_2078	selU	tRNA 2-selenouridine synthase
ASA_2079	Unknown_1018	metallo-beta-lactamase superfamily protein
ASA_2080	rplY	ribosomal protein L25
ASA_2081	Unknown_1019	conserved hypothetical protein
ASA_2082	hrpA	ATP-dependent helicase hrpA
ASA_2083	Unknown_1020	CBS domain protein
ASA_2084	Unknown_1021	transcriptional regulator, LuxR family
ASA_2085	Unknown_1022	hypothetical protein
ASA_2087	Unknown_1024	Conserved hypothetical protein
ASA_2090	Unknown_1025	conserved hypothetical protein
ASA_2091	dusC	tRNA-dihydrouridine synthase C
ASA_2092	Unknown_1026	dksA-type zinc finger protein
ASA_2094	rnd	ribonuclease D
ASA_2096	Unknown_1028	hydrolase, alpha/beta fold family
ASA_2097	slp	starvation-inducible outer membrane lipoprotein
ASA_2098	Unknown_1029	inactive metal-dependent protease-like protein
ASA_2100	Unknown_1031	conserved hypothetical protein
ASA_2101	hisG	ATP phosphoribosyltransferase
ASA_2107	Unknown_1032	two-component system response regulator
ASA_2120	Unknown_1042	DNA repair protein, RadC family
ASA_2131	Unknown_1052	transcriptional regulator, Crp/Fnr family
ASA_2144	phnA	phnA protein
ASA_2145	fadJ	fatty oxidation complex, alpha subunit
ASA_2146	fadI	acetyl-CoA C-acyltransferase
ASA_2148	Unknown_1065	conserved hypothetical protein
ASA_2149	Unknown_1066	conserved hypothetical protein
ASA_2152	Unknown_1069	conserved hypothetical protein
ASA_2154	Unknown_1071	RNA polymerase sigma-70 factor, ECF subfamily
ASA_2155	Unknown_1072	conserved hypothetical protein
ASA_2156	fadL1	long-chain fatty acid transport protein 1
ASA_2157	fadL2	long-chain fatty acid transport protein 2
ASA_2158	Unknown_1073	EAL domain protein
ASA_2159	atoB	acetyl-CoA acetyltransferase
ASA_2160	Unknown_1074	transcriptional regulator, MerR family
ASA_2162	Unknown_1076	conserved hypothetical protein
ASA_2163	sdaB	L-serine dehydratase 2
ASA_2164	sdaA	L-serine dehydratase 1
ASA_2166	Unknown_1078	conserved hypothetical protein
ASA_2167	minC	septum site-determining protein MinC
ASA_2168	minD	septum site-determining protein MinD
ASA_2169	minE	cell division topological specificity factor MinE
ASA_2170	Unknown_1079	conserved hypothetical protein
ASA_2171	mtgA	monofunctional biosynthetic peptidoglycan transglycosylase
ASA_2172	Unknown_1080	conserved hypothetical protein
ASA_2173	Unknown_1081	conserved hypothetical protein
ASA_2174	Unknown_1082	conserved hypothetical protein
ASA_2175	Unknown_1083	conserved hypothetical protein
ASA_2176	Unknown_1084	transcriptional regulator, MarR family
ASA_2177	Unknown_1085	conserved hypothetical protein
ASA_2178	Unknown_1086	conserved hypothetical protein
ASA_2179	acpD	acyl carrier protein phosphodiesterase
ASA_2180	Unknown_1087	transporter, drug/metabolite exporter family
ASA_2181	purT	phosphoribosylglycinamide formyltransferase
ASA_2182	Unknown_1088	HAD-superfamily hydrolase
ASA_2183	ribE	riboflavin synthase, alpha subunit
ASA_2184	Unknown_1089	conserved hypothetical protein
ASA_2185	norM	multidrug resistance protein NorM
ASA_2186	Unknown_1090	conserved hypothetical protein
ASA_2190	polB	DNA polymerase II
ASA_2191	Unknown_1091	conserved hypothetical protein
ASA_2192	Unknown_1092	GGDEF domain protein
ASA_2195	msbB2	lipid A biosynthesis (KDO)2-(lauroyl)-lipid IVA acyltransferase 2
ASA_2196	msbB1	lipid A biosynthesis (KDO)2-(lauroyl)-lipid IVA acyltransferase 1
ASA_2197	Unknown_1095	predicted tellurite resistance protein
ASA_2198	Unknown_1096	transcriptional regulator, LysR family
ASA_2199	Unknown_1097	predicted dehydrogenase
ASA_2200	nfo	endonuclease IV
ASA_2217	Unknown_1109	conserved hypothetical protein
ASA_2218	Unknown_1110	phenazine biosynthesis family protein
ASA_2226	rlpA	rare lipoprotein A
ASA_2227	mukB	chromosome partition protein MukB
ASA_2228	mukE	chromosome partition protein MukE
ASA_2229	mukF	chromosome partition protein MukF
ASA_2230	smtA	S-adenosylmethionine-dependentmethyltransferase
ASA_2231	Unknown_1117	integral membrane protein
ASA_2232	tpiA	triosephosphate isomerase
ASA_2233	pfkA	6-phosphofructokinase
ASA_2242	Unknown_1125	HAD-superfamily hydrolase
ASA_2243	Unknown_1126	cytosol aminopeptidase family
ASA_2253	Unknown_1128	conserved hypothetical protein
ASA_2254	Unknown_1129	predicted ATP-dependent endonuclease of the OLD family
ASA_2257	Unknown_1132	transcriptional regulator, LysR family
ASA_2258	Unknown_1133	conserved hypothetical protein
ASA_2259	Unknown_1134	conserved hypothetical protein
ASA_2260	Unknown_1135	conserved hypothetical protein
ASA_2261	ddlA	D-alanine-D-alanine ligase
ASA_2262	Unknown_1136	SM-20-related protein
ASA_2263	gpo	glutathione peroxidase
ASA_2264	rhlE	ATP-dependent RNA helicase
ASA_2265	Unknown_1137	acetyltransferase, GNAT family
ASA_2266	Unknown_1138	acetyltransferase, GNAT family
ASA_2267	Unknown_1139	putative inner membrane lipoprotein
ASA_2268	Unknown_1140	conserved hypothetical protein
ASA_2269	Unknown_1141	hypothetical protein
ASA_2270	cyaB	adenylate cyclase
ASA_2273	Unknown_1144	acetyltransferase
ASA_2275	Unknown_1145	antibiotic biosynthesis monooxygenase
ASA_2276	pdxY	pyridoxamine kinase
ASA_2277	Unknown_1146	conserved hypothetical protein
ASA_2278	Unknown_1147	conserved hypothetical protein
ASA_2279	phaP	PHA granule-associated protein
ASA_2280	phaC	poly(3-hydroxyalkanoate) polymerase
ASA_2281	phaJ	enoyl-CoA hydrotase
ASA_2282	Unknown_1148	conserved hypothetical protein
ASA_2283	Unknown_1149	conserved hypothetical protein
ASA_2286	Unknown_1150	two-component system hybrid sensor histidine kinase/response regulator
ASA_2287	trxC	thioredoxin 2
ASA_2289	malP	maltodextrin phosphorylase
ASA_2290	Unknown_1152	conserved hypothetical protein
ASA_2291	Unknown_1153	conserved hypothetical protein
ASA_2292	fumB	fumarate hydratase, class I
ASA_2293	pabB	para-aminobenzoate synthase, component I
ASA_2294	Unknown_1154	MutT/nudix family protein
ASA_2295	Unknown_1155	serine transporter
ASA_2296	Unknown_1156	putative Na+/serine symporter
ASA_2297	recQ	ATP-dependent DNA helicase RecQ
ASA_2299	Unknown_1157	conserved hypothetical protein
ASA_2300	Unknown_1158	conserved hypothetical protein
ASA_2301	fadR	fatty acid metabolism transcriptional regulator
ASA_2302	nhaB	Na+/H+ antiporter NhaB
ASA_2303	dsbB	disulfide bond formation protein
ASA_2304	dedA	membrane protein, DedA
ASA_2305	Unknown_1159	conserved hypothetical protein
ASA_2306	uvrB	uvrABC system subunit B
ASA_2308	Unknown_1160	predicted permease
ASA_2310	tctC	tricarboxylic transport protein tctC
ASA_2311	tctB	tricarboxylic transport TctB
ASA_2313	citB	two-component system citrate/malate response regulator, CitB
ASA_2315	Unknown_1162	transcriptional regulator, ROK family
ASA_2316	Unknown_1163	methyl-accepting chemotaxis protein
ASA_2317	Unknown_1164	conserved hypothetical protein
ASA_2319	glpB	anaerobic glycerol-3- phosphate dehydrogenase subunit B
ASA_2320	glpC	anaerobic glycerol-3-phosphate dehydrogenase subunit C
ASA_2321	nrfA	formate-dependent nitrite reductase periplasmic cytochrome c(552)
ASA_2322	nrfB	formate-dependent nitrite reductase, penta-heme cytochrome c
ASA_2323	nrfC	formate-dependent nitrite reductase, 4Fe4S subunit
ASA_2325	nrfE	cytochrome c-type biogenesis protein NrfE
ASA_2326	nrfF	formate-dependent nitrite reductase complex subunit NrfF
ASA_2327	nrfG	formate-dependent nitrite reductase complex nrfG subunit
ASA_2328	Unknown_1165	NTP pyrophosphohydrolase including oxidative damage repair enzymes
ASA_2329	dacC	D-alanyl-D-alanine carboxypeptidase
ASA_2331	Unknown_1166	conserved hypothetical protein
ASA_2333	dadA	D-amino acid dehydrogenase small subunit
ASA_2334	Unknown_1168	transcriptional regulator, tetR family
ASA_2335	Unknown_1169	amidohydrolase family protein
ASA_2338	metE	5-methyltetrahydropteroyltriglutamate-- homocysteinemethyltransferase
ASA_2340	Unknown_1172	conserved hypothetical protein
ASA_2341	Unknown_1173	ferrichrome-iron receptor
ASA_2342	Unknown_1174	transcriptional regulator, araC family
ASA_2343	Unknown_1175	acetoacetyl-CoA reductase
ASA_2344	Unknown_1176	transcriptional regulator, LysR family
ASA_2346	Unknown_1178	2OG-Fe(II) oxygenase superfamily protein
ASA_2347	mdeA	methionine gamma-lyase
ASA_2348	Unknown_1179	protease, insulinase family
ASA_2349	asd	aspartate semialdehyde dehydrogenase
ASA_2350	Unknown_1180	conserved hypothetical protein
ASA_2351	focA	formate transporter 1 FocA
ASA_2352	pflB	formate acetyltransferase
ASA_2353	Unknown_1181	conserved hypothetical protein
ASA_2354	sucD	succinyl-CoA ligase, alpha subunit
ASA_2355	sucC	succinyl-CoA synthetase, beta subunit
ASA_2356	sucB	2-oxoglutarate dehydrogenase, E2 component, dihydrolipoamide succinyltransferase
ASA_2357	sucA	2-oxoglutarate dehydrogenase, E1 component
ASA_2358	sdhB	succinate dehydrogenase, iron-sulfur protein
ASA_2359	sdhA	succinate dehydrogenase flavoprotein subunit
ASA_2360	sdhD	succinate dehydrogenase, hydrophobic membrane anchor protein
ASA_2361	sdhC	succinate dehydrogenase cytochrome b556 subunit
ASA_2362	gltA	citrate synthase
ASA_2363	Unknown_1182	conserved hypothetical protein
ASA_2364	Unknown_1183	acetyltransferase, GNAT family
ASA_2365	fabB	3-oxoacyl-[acyl-carrier-protein] synthase I
ASA_2366	Unknown_1184	conserved hypothetical protein
ASA_2367	Unknown_1185	conserved hypothetical protein
ASA_2368	dcuC	anaerobic C4-dicarboxylate transporter
ASA_2370	Unknown_1187	conserved hypothetical protein
ASA_2371	Unknown_1188	conserved hypothetical protein
ASA_2373	Unknown_1189	DNA-damage-inducible protein I
ASA_2374	rpmE	ribosomal protein L31
ASA_2375	rpmJ	ribosomal protein L36
ASA_2389	galR	galactose operon repressor
ASA_2390	galE	UDP-glucose 4-epimerase
ASA_2391	galT	galactose-1-phosphate uridylyltransferase
ASA_2392	galK	galactokinase
ASA_2395	araG	ABC-type arabinose transporter, ATP-binding protein
ASA_2397	araB	L-ribulokinase
ASA_2398	araD	L-ribulose 5-phosphate 4-epimerase
ASA_2399	araA	L-arabinose isomerase
ASA_2400	Unknown_1196	transcriptional regulator, LysR family
ASA_2402	Unknown_1197	amidohydrolase family protein
ASA_2403	Unknown_1198	ABC-type amino acid transporter, periplasmic binding protein
ASA_2405	sbcB	exodeoxyribonuclease I
ASA_2406	Unknown_1200	conserved hypothetical protein
ASA_2408	Unknown_1201	LrgA family protein
ASA_2409	Unknown_1202	LrgB family protein
ASA_2410	cdd	cytidine deaminase
ASA_2411	Unknown_1203	AMP-dependent synthetase and ligase
ASA_2412	Unknown_1204	conserved hypothetical protein
ASA_2413	Unknown_1205	ATP-NAD/AcoX kinase
ASA_2414	terC	integral membrane protein TerC
ASA_2415	Unknown_1206	OmpA family protein
ASA_2417	Unknown_1208	conserved hypothetical protein
ASA_2418	tyrR	transcriptional regulatory protein TyrR
ASA_2419	phhB	pterin-4-alpha-carbinolamine dehydratase
ASA_2420	phhA	phenylalanine-4-hydroxylase
ASA_2421	Unknown_1209	conserved hypothetical protein
ASA_2422	Unknown_1210	conserved hypothetical protein
ASA_2423	pspC	phage shock protein C
ASA_2424	pspB	phage shock protein B
ASA_2425	pspA	phage shock protein A
ASA_2426	pspF	psp operon transcriptional activator PspF
ASA_2427	sapA	ABC-type peptide transporter, periplasmic binding protein
ASA_2428	sapB	ABC-type peptide transporter, permease protein
ASA_2429	sapC	ABC-type peptide transporter, permease protein
ASA_2430	sapD	ABC-type peptide transporter, ATP-binding protein
ASA_2431	sapF	ABC-type peptide transporter, ATP-binding protein
ASA_2433	purF	amidophosphoribosyltransferase
ASA_2434	cvpA	colicin V production protein
ASA_2435	serS	seryl-tRNA synthetase
ASA_2436	Unknown_1211	ATPase, AAA family
ASA_2437	lolA	outer membrane lipoprotein carrier protein LolA
ASA_2438	ftsK	DNA translocase FtsK
ASA_2439	lrp	leucine-responsive regulatory protein
ASA_2440	trxB	thioredoxin reductase
ASA_2441	Unknown_1212	two-component system response regulator/GGDEF domain protein
ASA_2442	Unknown_1213	outer membrane lipoprotein
ASA_2443	aat	leucyl/phenylalanyl-tRNA--protein transferase
ASA_2444	ate	arginine-tRNA-protein transferase
ASA_2445	infA	translation initiation factor IF-1
ASA_2447	clpS	ATP-dependent Clp protease adaptor protein ClpS
ASA_2448	cspD	cold shock domain protein CspD
ASA_2449	folD	FolD bifunctional protein
ASA_2474	Unknown_1227	SulP family sulfate permease
ASA_2483	Unknown_1233	conserved hypothetical protein
ASA_2484	Unknown_1234	conserved hypothetical protein
ASA_2485	rnfA	electron transport complex protein RnfA
ASA_2486	rnfB	electron transport complex protein RnfB
ASA_2488	rnfD	electron transport complex protein RnfD
ASA_2489	rnfG	Electron transport complex protein rnfG
ASA_2490	rnfE	electron transport complex protein rnfE
ASA_2491	nth	endonuclease III
ASA_2492	gloA	lactoylglutathione lyase
ASA_2493	motY	sodium-type polar flagellum motor protein
ASA_2494	Unknown_1235	methyl-accepting chemotaxis protein
ASA_2495	rnt	ribonuclease T
ASA_2496	Unknown_1236	permease
ASA_2499	deaD	ATP-dependent RNA helicase
ASA_2500	Unknown_1239	conserved hypothetical protein
ASA_2501	Unknown_1240	conserved hypothetical protein
ASA_2502	Unknown_1241	FAD/FMN-containing dehydrogenase
ASA_2504	Unknown_1242	integral membrane protein, TerC family
ASA_2505	nemA	N-ethylmaleimide reductase
ASA_2507	nagD	NagD protein
ASA_2509	Unknown_1244	conserved hypothetical protein
ASA_2510	asnB	asparagine synthetase B
ASA_2523	Unknown_1254	methyl-accepting chemotaxis protein
ASA_2525	Unknown_1255	SecY stabilizing membrane protein
ASA_2526	Unknown_1256	conserved membrane protein
ASA_2527	dsrC	dissimilatory sulfite reductase, gamma subunit
ASA_2528	dedD	DedD protein
ASA_2529	folC	FolC bifunctional protein
ASA_2530	accD	acetyl-CoA carboxylase, carboxyl transferase beta subunit
ASA_2531	truA	tRNA pseudouridine synthase A
ASA_2532	tapV	type IV pilus assembly protein TapV
ASA_2533	asd	aspartate semialdehyde dehydrogenese
ASA_2534	pdxB	erythronate-4-phosphate dehydrogenase
ASA_2535	pgpB	phosphatidylglycerophosphatase B
ASA_2551	Unknown_1269	conserved hypothetical protein
ASA_2552	Unknown_1270	conserved hypothetical protein
ASA_2553	Unknown_1271	conserved membrane protein
ASA_2554	Unknown_1272	conserved hypothetical protein
ASA_2556	Unknown_1274	conserved hypothetical protein
ASA_2557	Unknown_1275	conserved hypothetical protein
ASA_2559	nhaD	Na+/H+ antiporter NhaD
ASA_2560	Unknown_1276	conserved hypothetical protein
ASA_2562	Unknown_1277	ABC-type transporter, permease protein
ASA_2572	Unknown_1285	beta-ketoadipate enol-lactone hydrolase
ASA_2573	Unknown_1286	conserved hypothetical protein
ASA_2575	Unknown_1288	conserved hypothetical protein
ASA_2576	msrA	peptide methionine sulfoxide reductase
ASA_2577	argA	amino-acid acetyltransferase
ASA_2579	Unknown_1289	conserved hypothetical protein
ASA_2580	Unknown_1290	conserved hypothetical protein
ASA_2581	mccF	microcin immunity protein MccF
ASA_2582	Unknown_1291	conserved hypothetical protein
ASA_2583	Unknown_1292	conserved hypothetical protein
ASA_2584	ndh	NADH dehydrogenase
ASA_2589	Unknown_1295	conserved hypothetical protein
ASA_2590	Unknown_1296	conserved hypothetical protein
ASA_2591	purL	phosphoribosylformylglycineamide synthetase
ASA_2592	Unknown_1297	predicted soluble lytic transglycosylase fused to an ABC-type amino acid-binding protein
ASA_2593	Unknown_1298	conserved hypothetical protein
ASA_2594	Unknown_1299	conserved hypothetical protein
ASA_2595	engA	GTP-binding protein EngA
ASA_2596	Unknown_1300	WD40 domain protein
ASA_2597	Unknown_1301	conserved hypothetical protein
ASA_2598	hisS	histidyl-tRNA synthetase
ASA_2599	ispG	4-hydroxy-3-methylbut-2-en-1-yl diphosphate synthase
ASA_2600	Unknown_1302	conserved hypothetical protein
ASA_2602	Unknown_1303	predicted Fe-S-cluster redox enzyme
ASA_2603	ndk	nucleoside diphosphate kinase
ASA_2605	pepB1	aminopeptidase B1
ASA_2606	fdx	ferredoxin
ASA_2607	hscA	chaperone protein HscA
ASA_2608	hscB	co-chaperone protein HscB
ASA_2609	Unknown_1304	hypothetical protein
ASA_2610	iscA	iron-sulfur cluster assembly protein IscA
ASA_2611	iscU	FeS cluster assembly scaffold IscU
ASA_2612	iscS	cysteine desulfurase
ASA_2613	iscR	isc operon transcriptional regulator IscR
ASA_2614	Unknown_1305	RNA methyltransferase, TrmH family
ASA_2615	Unknown_1306	conserved hypothetical protein
ASA_2616	Unknown_1307	lipid carrier protein
ASA_2618	Unknown_1309	putative protease
ASA_2619	nlpI	lipoprotein NlpI
ASA_2620	Unknown_1310	rhodanese domain protein
ASA_2621	secF	protein-export membrane protein SecF
ASA_2622	secD	protein-export membrane protein SecD
ASA_2623	yajC	preprotein translocase, YajC subunit
ASA_2624	tgt	queuine tRNA-ribosyltransferase
ASA_2625	queA	S-adenosylmethionine:tRNAribosyltransferase- isomerase
ASA_2626	acuB	acetoin utilization protein AcuB
ASA_2627	ahpC	alkyl hydroperoxide reductase subunit C
ASA_2628	ahpF	alkyl hydroperoxide reductase subunit F
ASA_2629	Unknown_1311	major facilitator family transporter
ASA_2631	gcvP	glycine cleavage system P protein
ASA_2632	gcvH	glycine cleavage system H-protein
ASA_2633	gcvT	glycine cleavage system T protein
ASA_2634	visC	VisC protein
ASA_2635	ubiH	2-octaprenyl-6-methoxyphenol hydroxylase
ASA_2636	Unknown_1313	conserved hypothetical protein
ASA_2637	Unknown_1314	conserved hypothetical protein
ASA_2639	Unknown_1315	molybdopterin oxidoreductase, alpha subunit
ASA_2640	fdhD	formate dehydrogenase, subunit FdhD
ASA_2641	Unknown_1316	transcriptional regulator, LysR family
ASA_2642	Unknown_1317	multidrug resistance protein D
ASA_2643	Unknown_1318	ABC-type dipeptide/oligopeptide/nickel transporter, ATP binding protein
ASA_2647	Unknown_1321	glutathione S-transferase family protein
ASA_2649	suhB	inositol-1-monophosphatase
ASA_2650	Unknown_1323	methyl-accepting chemotaxis protein
ASA_2651	Unknown_1324	predicted divalent heavy-metal cations transporter
ASA_2652	Unknown_1325	conserved hypothetical protein
ASA_2653	mtnN	MTA/SAH nucleosidase
ASA_2654	cbiB	cobalamin biosynthesis protein CbiB
ASA_2655	btuF	cobalamin binding protein BtuF
ASA_2663	yadS	inner membrane protein YadS
ASA_2664	Unknown_1327	conserved hypothetical protein
ASA_2665	thiI	thiamine biosynthesis protein ThiI
ASA_2666	Unknown_1328	conserved hypothetical protein
ASA_2667	pbpC	penicillin-binding protein 1C
ASA_2668	Unknown_1329	putative large extracellular protein
ASA_2671	pflA	pyruvate formate-lyase 1 activating enzyme
ASA_2672	Unknown_1330	conserved hypothetical protein
ASA_2674	hisM	ABC-type histidine/lysine/arginine/ornithine transporter, permease protein
ASA_2675	hisQ	ABC-type histidine/lysine/arginine/ornithine transporter, permease component
ASA_2676	hisJ	ABC-type histidine/lysine/arginine/ornithine transporter, periplasmic binding protein
ASA_2677	hisP	ABC-type histidine/lysine/arginine/ornithine transporter, ATP-binding protein
ASA_2680	Unknown_1334	conserved hypothetical protein
ASA_2681	arsC	arsenate reductase
ASA_2682	Unknown_1335	thioredoxin related protein
ASA_2683	Unknown_1336	zinc metalloprotease
ASA_2684	Unknown_1337	conserved hypothetical protein
ASA_2686	Unknown_1338	hydrolase, alpha/beta fold family
ASA_2687	Unknown_1339	conserved hypothetical protein
ASA_2688	malK	ABC-type maltose transporter, ATP-binding protein
ASA_2689	malG	ABC-type maltose transporter, permease component
ASA_2690	malF	ABC-type maltose transporter, permease protein
ASA_2691	malE	ABC-type maltose transporter, periplasmic binding protein
ASA_2692	ndpA	nucleoid-associated protein
ASA_2693	Unknown_1340	conserved hypothetical protein
ASA_2694	Unknown_1341	predicted hydrolase, alkaline phosphatase superfamily
ASA_2697	Unknown_1343	conserved hypothetical protein
ASA_2698	Unknown_1344	Conserved hypothetical protein
ASA_2700	eco	ecotin
ASA_2701	Unknown_1346	conserved hypothetical protein
ASA_2702	Unknown_1347	transcriptional regulator, LysR family
ASA_2703	tyrA	T protein
ASA_2704	aroF	phospho-2-dehydro-3-deoxyheptonate aldolase, Tyr- sensitive
ASA_2705	glpQ	glycerophosphoryl diester phosphodiesterase
ASA_2706	glpD	aerobic glycerol-3-phosphate dehydrogenase
ASA_2707	glpR	glycerol-3-phosphate regulon repressor
ASA_2708	glpT	glycerol-3-phosphate transporter
ASA_2709	glpF	glycerol uptake facilitator
ASA_2710	glpK	glycerol kinase
ASA_2711	Unknown_1348	transcriptional regulator, LysR-family
ASA_2712	Unknown_1349	conserved hypothetical protein
ASA_2715	Unknown_1352	conserved hypothetical protein
ASA_2716	Unknown_1353	antibiotic biosynthesis monooxygenase
ASA_2717	Unknown_1354	putative aldo/keto oxidoreductase
ASA_2718	Unknown_1355	major facilitator family transporter
ASA_2719	Unknown_1356	cyd operon protein YbgT
ASA_2721	cydA	cytochrome d ubiquinol oxidase, subunit I
ASA_2722	Unknown_1357	transcriptional regulator, GntR family
ASA_2723	Unknown_1358	conserved hypothetical protein
ASA_2724	Unknown_1359	acyl-CoA thioester hydrolase-related protein
ASA_2725	Unknown_1360	conserved hypothetical protein
ASA_2726	Unknown_1361	transcriptional regulator, AraC family
ASA_2727	Unknown_1362	transcriptional regulator, LysR family
ASA_2728	Unknown_1363	cytidine/deoxycytidylate deaminase
ASA_2729	cynX	cyanate transport protein CynX
ASA_2730	rluF	ribosomal large subunit pseudouridine synthase F
ASA_2731	gdhA	NADP-specific glutamate dehydrogenase
ASA_2739	Unknown_1370	hypothetical protein
ASA_2740	speA	biosynthetic arginine decarboxylase
ASA_2741	pepT	peptidase T
ASA_2742	Unknown_1371	acyltransferase family protein
ASA_2743	Unknown_1372	selenoprotein W-related
ASA_2745	Unknown_1374	conserved hypothetical protein
ASA_2746	Unknown_1375	conserved hypothetical protein
ASA_2747	Unknown_1376	transcriptional regulator, LysR family
ASA_2748	Unknown_1377	conserved hypothetical protein
ASA_2749	fhs	formate--tetrahydrofolate ligase
ASA_2750	Unknown_1378	methyl-accepting chemotaxis protein
ASA_2751	Unknown_1379	hypothetical protein
ASA_2752	folE	GTP cyclohydrolase I
ASA_2753	moeA	molybdopterin biosynthesis protein A
ASA_2754	moeB	molybdopterin biosynthesis protein B
ASA_2760	modC	ABC-type molybdate transporter, ATP-binding protein
ASA_2761	modB	ABC-type molybdate transporter, permease component
ASA_2762	modA	ABC-type molybdate transporter, periplasmic binding protein
ASA_2763	moaE	molybdopterin converting factor, subunit 2
ASA_2764	moaD	molybdopterin converting factor subunit 1
ASA_2765	moaC	molybdenum cofactor biosynthesis protein C
ASA_2766	moaB	molybdenum cofactor biosynthesis protein B
ASA_2767	napC	cytochrome c-type protein NapC
ASA_2768	napB	periplasmic nitrate reductase, cytochrome c-type protein
ASA_2769	napH	ferredoxin-type protein NapH
ASA_2770	napG	ferredoxin-type protein NapG
ASA_2771	napA	periplasmic nitrate reductase, large subunit
ASA_2772	napD	NapD protein
ASA_2773	napF	ferredoxin-type protein NapF
ASA_2774	moaA	molybdenum cofactor biosynthesis enzyme A
ASA_2775	narQ	two-component system nitrate/nitrite sensor histidine kinase NarQ
ASA_2776	narP	two-component system nitrate/nitrite response regulator NarP
ASA_2777	Unknown_1382	conserved hypothetical protein
ASA_2779	Unknown_1384	conserved hypothetical protein
ASA_2780	Unknown_1385	conserved hypothetical protein
ASA_2781	luxU	phosphorelay protein LuxU
ASA_2782	Unknown_1386	predicted glutamine amidotransferase
ASA_2783	gmhA	phosphoheptose isomerase
ASA_2784	Unknown_1387	acyl-CoA dehydrogenase
ASA_2787	dnaQ	DNA polymerase III, epsilon chain
ASA_2788	rnhA	ribonuclease H
ASA_2789	Unknown_1390	methyltransferase
ASA_2790	gloB	hydroxyacylglutathione hydrolase GloB
ASA_2791	Unknown_1391	lytic murein transglycosylase
ASA_2792	Unknown_1392	conserved hypothetical protein
ASA_2795	Unknown_1394	conserved hypothetical protein
ASA_2796	galR	galactose operon repressor
ASA_2797	slt	probable soluble lytic transglycosylase
ASA_2798	Unknown_1395	GGDEF domain protein
ASA_2799	Unknown_1396	ribosome-associated protein Y
ASA_2800	Unknown_1397	conserved hypothetical protein
ASA_2802	Unknown_1398	conserved hypothetical protein
ASA_2803	Unknown_1399	outer membrane protein
ASA_2804	Unknown_1400	conserved hypothetical protein
ASA_2805	ppiC	peptidyl-prolyl cis-trans isomerase
ASA_2806	msrA	peptide methionine sulfoxide reductase MsrA
ASA_2807	Unknown_1401	conserved hypothetical protein
ASA_2808	Unknown_1402	conserved hypothetical protein
ASA_2809	Unknown_1403	conserved hypothetical protein
ASA_2810	Unknown_1404	ABC-type transporter, periplasmic binding protein
ASA_2811	Unknown_1405	ABC-type transporter, permease protein
ASA_2812	Unknown_1406	ABC-type transporter, ATPase subunit
ASA_2813	pgsA	phosphatidylglycerophosphate synthase
ASA_2814	mltB	membrane-bound lytic murein transglycosylase B
ASA_2815	Unknown_1407	transcriptional regulatory protein, MarR family
ASA_2816	Unknown_1408	conserved integral membrane protein
ASA_2817	pgm	phosphoglucomutase, alpha-D-glucose phosphate- specific
ASA_2818	seqA	SeqA protein
ASA_2819	Unknown_1409	putative esterase/lipase
ASA_2820	Unknown_1410	conserved hypothetical protein
ASA_2821	Unknown_1411	conserved hypothetical protein
ASA_2822	fldA	flavodoxin
ASA_2823	Unknown_1412	conserved hypothetical protein
ASA_2824	fur	ferric uptake regulator
ASA_2825	glnS	glutaminyl-tRNA synthetase
ASA_2828	nagB	glucosamine-6-phosphate isomerase
ASA_2829	nagA	N-acetylglucosamine-6-phosphate deacetylase
ASA_2830	nagC	N-acetylglucosamine repressor
ASA_2843	Unknown_1422	conserved hypothetical protein
ASA_2844	aspS	aspartyl-tRNA synthetase
ASA_2845	Unknown_1423	conserved hypothetical protein
ASA_2846	Unknown_1424	methyltransferase, putative
ASA_2847	Unknown_1425	methyltransferase, putative
ASA_2848	Unknown_1426	ATP-dependent Zn protease
ASA_2849	Unknown_1427	gonadoliberin III-related protein
ASA_2850	Unknown_1428	conserved hypothetical protein
ASA_2851	ahpC	alkyl hydroperoxide reductase subunit C
ASA_2857	Unknown_1433	aldehyde dehydrogenase
ASA_2858	Unknown_1434	transcriptional regulator, TetR family
ASA_2859	Unknown_1435	conserved hypothetical protein
ASA_2860	Unknown_1436	alcohol dehydrogenase IV
ASA_2861	Unknown_1437	conserved hypothetical protein
ASA_2862	cysM	cysteine synthase B
ASA_2863	Unknown_1438	conserved hypothetical protein
ASA_2864	Unknown_1439	conserved hypothetical protein
ASA_2865	Unknown_1440	sulfate permease family protein
ASA_2866	matE	multi-antimicrobial extrusion protein MatE
ASA_2867	Unknown_1441	conserved hypothetical protein
ASA_2868	Unknown_1442	conserved hypothetical protein
ASA_2870	Unknown_1443	pyridine nucleotide-disulphide oxidoreductase family protein
ASA_2871	Unknown_1444	flavodoxin reductase family 1 protein
ASA_2872	Unknown_1445	methyl-accepting chemotaxis protein
ASA_2873	htpX	endopeptidase HtpX
ASA_2874	bioD	dethiobiotin synthetase
ASA_2875	bioC	biotin synthesis protein BioC
ASA_2876	bioF	8-amino-7-oxononanoate synthase
ASA_2877	bioB	biotin synthase
ASA_2878	bioA	adenosylmethionine-8-amino-7- oxononanoatetransaminase
ASA_2879	Unknown_1446	methyl-accepting chemotaxis protein
ASA_2880	Unknown_1447	conserved hypothetical protein
ASA_2881	asnS	asparaginyl-tRNA synthetase
ASA_2883	Unknown_1448	conserved hypothetical protein
ASA_2884	Unknown_1449	conserved hypothetical protein
ASA_2886	Unknown_1451	conserved hypothetical protein
ASA_2887	dapE	succinyl-diaminopimelate desuccinylase
ASA_2888	vanY	D-alanyl-D-alanine carboxypeptidase
ASA_2889	Unknown_1452	conserved hypothetical protein
ASA_2890	cvrA	cell volume regulation protein A
ASA_2891	Unknown_1453	putative hyaluronidase
ASA_2892	Unknown_1454	Na+/H+ antiporter
ASA_2894	Unknown_1455	transporter, LysE family
ASA_2895	Unknown_1456	methyl-accepting chemotaxis protein
ASA_2896	Unknown_1457	conserved hypothetical protein
ASA_2898	Unknown_1459	conserved hypothetical protein
ASA_2899	Unknown_1460	purine nucleosidase
ASA_2900	rluA	ribosomal large subunit pseudouridine synthase A
ASA_2901	udp	uridine phosphorylase
ASA_2902	Unknown_1461	alcohol dehydrogenase
ASA_2918	smpA	small protein A
ASA_2919	Unknown_1463	putative nucleoside-diphosphate-sugar epimerase
ASA_2920	Unknown_1464	conserved hypothetical protein
ASA_2921	Unknown_1465	conserved hypothetical protein
ASA_2922	smpB	SsrA-binding protein
ASA_2941	Unknown_1478	conserved hypothetical protein
ASA_2942	icd	isocitrate dehydrogenase, NADP-dependent
ASA_2943	Unknown_1479	transcriptional regulator, AraC family
ASA_2944	manA	mannose-6-phosphate isomerase
ASA_2945	Unknown_1480	conserved hypothetical protein
ASA_2953	Unknown_1484	conserved hypothetical protein
ASA_2954	Unknown_1485	conserved hypothetical protein
ASA_2962	Unknown_1488	conserved hypothetical protein
ASA_2963	Unknown_1489	cytochrome c, class I
ASA_2965	Unknown_1491	inosine-uridine preferring nucleoside hydrolase
ASA_2966	Unknown_1492	conserved hypothetical protein
ASA_2967	Unknown_1493	conserved hypothetical protein
ASA_2968	azu	azurin
ASA_2971	Unknown_1494	Pentapeptide repeat
ASA_2972	xthA	exodeoxyribonuclease III
ASA_2973	Unknown_1495	multidrug efflux membrane permease
ASA_2974	Unknown_1496	transporter, hydrophobe/amphiphile efflux-1 family
ASA_2975	Unknown_1497	periplasmic amino acid-binding protein
ASA_2976	Unknown_1498	conserved hypothetical protein
ASA_2983	Unknown_1502	AcrA/AcrE family protein
ASA_2984	Unknown_1503	conserved hypothetical protein
ASA_2985	Unknown_1504	conserved hypothetical protein
ASA_2986	Unknown_1505	transcriptional regulator, ArsR family
ASA_2987	Unknown_1506	conserved hypothetical protein
ASA_2988	Unknown_1507	conserved hypothetical protein
ASA_2989	Unknown_1508	MgtC family protein
ASA_2990	scrR	sucrose operon repressor
ASA_2992	scrA	PTS system, sucrose-specific IIBC component
ASA_2993	scrK	fructokinase
ASA_2994	scrY	sucrose porin
ASA_2995	dnaJ	chaperone protein DnaJ
ASA_2996	dnaK	chaperone protein DnaK
ASA_2997	grpE	heat shock protein GrpE
ASA_2998	Unknown_1509	NAD(+) kinase
ASA_2999	recN	DNA repair protein RecN
ASA_3003	Unknown_1513	secretion protein, HlyD family
ASA_3005	Unknown_1515	outer membrane efflux protein
ASA_3006	Unknown_1516	conserved hypothetical protein
ASA_3007	Unknown_1517	phospho-2-dehydro-3-deoxyheptonate aldolase
ASA_3010	hns	DNA-binding protein H-NS
ASA_3018	Unknown_1526	gamma-glutamylputrescine oxidoreductase
ASA_3019	Unknown_1527	transcriptional regulator
ASA_3029	deoD	purine nucleoside phosphorylase
ASA_3038	thrC	threonine synthase
ASA_3039	thrB	homoserine kinase
ASA_3041	Unknown_1542	RNA methyltransferase
ASA_3042	aceK	hypothetical isocitrate dehydrogenase kinase/phosphatase
ASA_3043	Unknown_1543	conserved hypothetical protein
ASA_3044	Unknown_1544	conserved hypothetical protein
ASA_3045	rraA	ribonuclease activity regulator protein RraA
ASA_3046	Unknown_1545	conserved hypothetical protein
ASA_3047	arcA	two-component system aerobic respiration response regulator
ASA_3050	cydD	ABC-type transporter, ATP-binding protein
ASA_3051	cydC	ABC-type transporter, ATP-binding protein
ASA_3052	Unknown_1546	lipoprotein, putative
ASA_3053	Unknown_1547	conserved hypothetical protein
ASA_3054	Unknown_1548	isoflavone reductase
ASA_3055	Unknown_1549	conserved hypothetical protein
ASA_3056	Unknown_1550	3-oxoacyl-(acyl-carrier-protein) synthase III
ASA_3057	Unknown_1551	conserved hypothetical protein
ASA_3058	Unknown_1552	AAA ATPase
ASA_3059	cysK	cysteine synthase
ASA_3060	ptsH	phosphocarrier protein HPr
ASA_3061	ptsI	phosphoenolpyruvate-protein phosphotransferase
ASA_3062	crr	PTS system glucose-specific component IIA
ASA_3063	Unknown_1553	GGDEF domain protein
ASA_3064	Unknown_1554	conserved hypothetical protein
ASA_3067	sbcC	exonuclease SbcC
ASA_3068	sbcD	exonuclease SbcD
ASA_3069	Unknown_1556	acetyltransferase, GNAT family
ASA_3070	rdgC	recombination associated protein RgdC
ASA_3073	Unknown_1557	leucine aminopeptidase
ASA_3075	Unknown_1558	MscS family mechanosensitive channel
ASA_3086	modA	ABC-type molybdate transporter, periplasmic- binding protein
ASA_3087	modB	ABC-type molybdate transporter, permease protein
ASA_3089	mobA	molybdopterin-guanine dinucleotide biosynthesis protein A
ASA_3090	Unknown_1566	molybdopterin biosynthesis protein
ASA_3091	Unknown_1567	inner membrane protein
ASA_3092	Unknown_1568	metal-dependent phosphohydrolase, HD domain
ASA_3093	Unknown_1569	methyl-accepting chemotaxis protein
ASA_3095	Unknown_1571	conserved hypothetical protein
ASA_3096	Unknown_1572	conserved hypothetical protein
ASA_3100	Unknown_1574	ABC-type oligopeptide transporter, periplasmic binding protein
ASA_3101	Unknown_1575	ABC-type oligopeptide transporter, permease protein
ASA_3102	Unknown_1576	ABC-type oligopeptide transporter, permease protein
ASA_3103	Unknown_1577	ABC-type oligopeptide transporter, ATP-binding protein
ASA_3104	Unknown_1578	ABC-type oligopeptide transporter, ATP binding protein
ASA_3105	Unknown_1579	endoglucanase, glycoside hydrolase family 9
ASA_3108	Unknown_1581	hypothetical methyl-accepting chemotaxis protein
ASA_3109	Unknown_1582	methylated-DNA-[protein]-cysteineS- methyltransferase
ASA_3110	Unknown_1583	conserved hypothetical protein
ASA_3111	topA	DNA topoisomerase I
ASA_3112	astB	succinylarginine dihydrolase
ASA_3113	sohB	probable protease sohB
ASA_3114	Unknown_1584	oxidoreductase, short chain dehydrogenase/reductase family
ASA_3115	Unknown_1585	transcriptional regulator, LysR family
ASA_3116	setA	sugar efflux transpoter A
ASA_3117	Unknown_1586	aminotransferase
ASA_3118	Unknown_1587	immunogenic protein
ASA_3119	Unknown_1588	transcriptional regulator, LysR family
ASA_3120	purA	adenylosuccinate synthetase
ASA_3121	Unknown_1589	phospholipid-binding protein
ASA_3122	Unknown_1590	transcriptional regulator, AraC/XylS family
ASA_3124	Unknown_1591	glutathione S-transferase family protein
ASA_3125	Unknown_1592	two-component system response regulator, LuxR family
ASA_3126	Unknown_1593	transcriptional regulator
ASA_3127	Unknown_1594	conserved hypothetical protein
ASA_3128	Unknown_1595	patatin
ASA_3130	Unknown_1596	GGDEF domain protein
ASA_3131	tilS	tRNA(Ile)-lysidine synthase
ASA_3132	Unknown_1597	peptidase, M13 family
ASA_3133	Unknown_1598	conserved hypothetical protein
ASA_3134	Unknown_1599	ABC-type transporter, ATP binding protein
ASA_3135	Unknown_1600	acetyltransferase
ASA_3136	asoB	putative transporter AsoB
ASA_3138	Unknown_1601	transcriptional regulator, LysR family
ASA_3140	pdxY	pyridoxamine kinase
ASA_3141	cadA	lysine decarboxylase, inducible
ASA_3143	cadC	transcriptional activator CadC
ASA_3144	accA	acetyl-coenzyme A carboxylase carboxyl transferase subunit alpha
ASA_3145	dnaE	DNA polymerase III, alpha subunit
ASA_3146	rnhB	ribonuclease HII
ASA_3147	lpxB	lipid-A-disaccharide synthase
ASA_3148	lpxA	acyl-[acyl-carrier-protein]--UDP-N- acetylglucosamineO-acyltransferase
ASA_3149	fabZ	(3R)-hydroxymyristoyl-[acyl-carrier-protein] dehydratase
ASA_3150	lpxD	UDP-3-O-[3-hydroxymyristoyl] glucosamine N- acyltransferase
ASA_3151	ompH	outer membrane protein OmpH
ASA_3152	Unknown_1603	surface antigen
ASA_3153	ecfE	protease EcfE
ASA_3154	dxr	1-deoxy-D-xylulose 5-phosphate reductoisomerase
ASA_3155	cdsA	phosphatidate cytidylyltransferase
ASA_3156	uppS	undecaprenyl pyrophosphate synthetase
ASA_3157	frr	ribosome recycling factor
ASA_3158	pyrH	uridylate kinase
ASA_3159	tsf	translation elongation factor Ts
ASA_3160	rpsB	ribosomal protein S2
ASA_3162	map	methionine aminopeptidase
ASA_3163	glnD	protein-P-II uridylyltransferase
ASA_3164	dapD	2,3,4,5-tetrahydropyridine-2-carboxylate N- succinyltransferase
ASA_3165	Unknown_1604	conserved hypothetical protein
ASA_3166	ptsG	PTS system, glucose-specific IIBC component
ASA_3167	malM	maltose operon periplasmic protein
ASA_3169	Unknown_1605	conserved hypothetical protein
ASA_3171	Unknown_1606	conserved hypothetical protein
ASA_3172	Unknown_1607	conserved hypothetical protein
ASA_3173	Unknown_1608	conserved hypothetical protein
ASA_3174	Unknown_1609	conserved hypothetical protein
ASA_3175	Unknown_1610	conserved hypothetical protein
ASA_3176	Unknown_1611	conserved hypothetical protein
ASA_3177	syd	syd protein
ASA_3178	queF	NADPH-dependent 7-cyano-7-deazaguanine reductase
ASA_3179	Unknown_1612	conserved hypothetical protein
ASA_3180	Unknown_1613	GGDEF domain protein
ASA_3181	Unknown_1614	lysine decarboxylase family protein
ASA_3182	xni	exodeoxyribonuclease IX
ASA_3183	Unknown_1615	isocitrate dehydrogenase, NAD-dependent
ASA_3185	Unknown_1617	conserved hypothetical protein
ASA_3186	Unknown_1618	conserved hypothetical protein
ASA_3187	Unknown_1619	conserved hypothetical protein
ASA_3189	Unknown_1621	methyl-accepting chemotaxis protein
ASA_3191	Unknown_1622	conserved hypothetical protein
ASA_3192	Unknown_1623	Conserved hypothetical protein
ASA_3193	apbE	thiamin biosynthesis lipoprotein ApbE
ASA_3194	nqrF	Na(+)-translocating NADH-quinone reductase subunit F
ASA_3195	nqrE	Na(+)-translocating NADH-quinone reductase subunit E
ASA_3196	nqrD	Na(+)-translocating NADH-quinone reductase subunit D
ASA_3197	nqrC	Na(+)-translocating NADH-quinone reductase subunit C
ASA_3198	nqrB	Na(+)-translocating NADH-quinone reductase subunit B
ASA_3199	nqrA	Na(+)-translocating NADH-quinone reductase subunit A
ASA_3200	bolA	cell division protein BolA
ASA_3201	Unknown_1624	putative ribosomal RNA small subunit methyltransferase D
ASA_3202	Unknown_1625	lipoprotein, putative
ASA_3203	ppiA	peptidyl-prolyl cis-trans isomerase A
ASA_3204	Unknown_1626	conserved hypothetical protein
ASA_3205	ampG	ampG protein
ASA_3207	Unknown_1627	conserved hypothetical protein
ASA_3208	panE	2-dehydropantoate 2-reductase
ASA_3211	aldC	alpha-acetolactate decarboxylase
ASA_3212	Unknown_1628	transcriptional regulator, LysR-family
ASA_3213	Unknown_1629	cyclic beta-1,2-glucan synthase
ASA_3215	Unknown_1630	conserved hypothetical protein
[truncated: 761 more rows]
